# Supplementary material for: Identifying diverse metal oxide nanomaterials with lethal effects on embryonic zebrafish using machine learning
Source: Beilstein J Nanotechnol. 2021 Nov 29;12:1297–325. doi: 10.3762/bjnano.12.97 (PMC8649207; doi:10.3762/bjnano.12.97)
Supplement: File 2 — ZIP archive containing dataset files described in corresponding README files (not including a dataset file derived from the ChEMBL database). [file Beilstein_J_Nanotechnol-12-1297-s002.zip]

Archive with 23 entries (14 files):
- SuppInfoDataFiles-1/ExternalTestData/
- SuppInfoDataFiles-1/ExternalTestData/George2011_Ext_Test_2/
- SuppInfoDataFiles-1/ExternalTestData/George2011_Ext_Test_2/George2011_Ext_Test_2.xlsx
- SuppInfoDataFiles-1/ExternalTestData/George2011_Ext_Test_2/README_George2011_Ext_Test_2.txt
- SuppInfoDataFiles-1/ExternalTestData/Kleandrova2014_Ext_Test_3/
- SuppInfoDataFiles-1/ExternalTestData/Kleandrova2014_Ext_Test_3/Kleandrova2014_Ext_Test_3.xlsx
- SuppInfoDataFiles-1/ExternalTestData/Kleandrova2014_Ext_Test_3/README_Kleandrova2014_Ext_Test_3.txt
- SuppInfoDataFiles-1/ExternalTestData/Kovriznych2013_Ext_Test_4/
- SuppInfoDataFiles-1/ExternalTestData/Kovriznych2013_Ext_Test_4/Kovriznych2013_Ext_Test_4.xlsx
- SuppInfoDataFiles-1/ExternalTestData/Kovriznych2013_Ext_Test_4/README_Kovriznych2013_Ext_Test_4.txt
- SuppInfoDataFiles-1/ExternalTestData/NBI_Ext_Test_1/
- SuppInfoDataFiles-1/ExternalTestData/NBI_Ext_Test_1/NBI_Ext_Test_1.xlsx
- SuppInfoDataFiles-1/ExternalTestData/NBI_Ext_Test_1/README_NBI_Ext_Test_1.txt
- SuppInfoDataFiles-1/ModelDevelopmentDataset/
- SuppInfoDataFiles-1/ModelDevelopmentDataset/NBIconcIndLoelData_s0.05_AutoFiltForModelling_PrototypeModelsInput_BespokeDummyVals.csv
- SuppInfoDataFiles-1/ModelDevelopmentDataset/README_NBIconcIndLoelData_s0.05_AutoFiltForModelling_PrototypeModelsInput_BespokeDummyVals.txt
- SuppInfoDataFiles-1/PrecursorFiles/
- SuppInfoDataFiles-1/PrecursorFiles/NBIconcIndLoelData_s0.05/
- SuppInfoDataFiles-1/PrecursorFiles/NBIconcIndLoelData_s0.05/NBIconcIndLoelData_s0.05.csv
- SuppInfoDataFiles-1/PrecursorFiles/NBIconcIndLoelData_s0.05/README_NBIconcIndLoelData_s0.05.txt
- SuppInfoDataFiles-1/PrecursorFiles/NBIrawConcDepData_plus.pvalues_supp_norm_doseBasedFilt/
- SuppInfoDataFiles-1/PrecursorFiles/NBIrawConcDepData_plus.pvalues_supp_norm_doseBasedFilt/NBIrawConcDepData_plus.pvalues_supp_norm_doseBasedFilt.csv
- SuppInfoDataFiles-1/PrecursorFiles/NBIrawConcDepData_plus.pvalues_supp_norm_doseBasedFilt/README_NBIrawConcDepData_plus.pvalues_supp_norm_doseBasedFilt.txt
