# Supplementary material for: Identifying diverse metal oxide nanomaterials with lethal effects on embryonic zebrafish using machine learning
Source: Beilstein J Nanotechnol. 2021 Nov 29;12:1297–325. doi: 10.3762/bjnano.12.97 (PMC8649207; doi:10.3762/bjnano.12.97)
Supplement: File 2 — ZIP archive containing dataset files described in corresponding README files (not including a dataset file derived from the ChEMBL database). [file Beilstein_J_Nanotechnol-12-1297-s002.zip › SuppInfoDataFiles-1/ExternalTestData/George2011_Ext_Test_2/George2011_Ext_Test_2.xlsx]

## Sheet: Sheet1
Core Atomic Composition	120 hpf evaluation_TOTAL_M_effect_loel (ppm)
aluminum oxide [Al2O3]	N/A
zinc oxide [ZnO]	25
silicon dioxide [SiO2]	N/A
