# Supplementary material for: Identifying diverse metal oxide nanomaterials with lethal effects on embryonic zebrafish using machine learning
Source: Beilstein J Nanotechnol. 2021 Nov 29;12:1297–325. doi: 10.3762/bjnano.12.97 (PMC8649207; doi:10.3762/bjnano.12.97)
Supplement: File 2 — ZIP archive containing dataset files described in corresponding README files (not including a dataset file derived from the ChEMBL database). [file Beilstein_J_Nanotechnol-12-1297-s002.zip › SuppInfoDataFiles-1/ExternalTestData/George2011_Ext_Test_2/README_George2011_Ext_Test_2.txt]

#################################
Supporting Information
for 
Identifying diverse metal oxide nanomaterials with lethal effects on embryonic zebrafish using Machine Learning
R. L. Marchese Robinson,1 H. Sarimveis,2 P. Doganis,2 X. Jia,1 M. Kotzabasaki,2 C. Gousiadou,2 S.L. Harper,3,4,5 T. A.  Wilkins1,*

1.School of Chemical and Process Engineering, University of Leeds, Leeds, LS2 9JT, United Kingdom
2. School of Chemical Engineering, National Technical University of Athens, 9 Heroon Polytechniou str. Zografou Campus, 15780 Athens, Greece
3. School of Chemical, Biological, and Environmental Engineering, Oregon State University, Corvallis, Oregon, USA
4. Department of Environmental and Molecular Toxicology, Oregon State University, Corvallis, Oregon, USA
5. Oregon Nanoscience and Microtechnologies Institute, Eugene, Oregon, USA
*Corresponding author: T.A.Wilkins@leeds.ac.uk
#################################
**************************************
These data are distributed under the terms of the Creative Commons Attribution License Version 4.0	(CC BY 4.0) license. https://creativecommons.org/licenses/by/4.0/.
**************************************

******************
Literature reference:

George et al. 2011, Use of a High-Throughput Screening Approach Coupled with In Vivo Zebrafish Embryo Screening To Develop Hazard Ranking for Engineered Nanomaterials, ACS Nano, VOL. 5 ’ NO. 3 ’ 1805–1817

doi:10.1021/nn102734s
##########################
Basis for endpoint values:

The following metal oxides (including SiO2, as per literature convention, albeit this is strictly speaking a metalloid oxide) were evaluated on zebrafish embryos up to concentrations of 25 ug/mL ( = 25 ppm, far lower than the model development set) and up to the timepoint of 120 hpf:

[http://delloyd.50megs.com/ppm.html

"1 ppm = 1mg/l = 1ug /ml = 1000ug/L"]

Al2O3, SiO2, ZnO 

As per Figure 5(c), Table 3 and the relevant discussion, only ZnO induced mortality which was statistically significant compared to control.

N.B. The endpoint labels differ from model development, as the total mortality up to 120 hpf, rather than the excess lethality in the period 24 hpf - 120 hpf, is considered.
#########################

Descriptor input column: Core Atomic Composition

Endpoint column: 120 hpf evaluation_TOTAL_M_effect_loel (ppm)
