# Supplementary material for: Identifying diverse metal oxide nanomaterials with lethal effects on embryonic zebrafish using machine learning
Source: Beilstein J Nanotechnol. 2021 Nov 29;12:1297–325. doi: 10.3762/bjnano.12.97 (PMC8649207; doi:10.3762/bjnano.12.97)
Supplement: File 2 — ZIP archive containing dataset files described in corresponding README files (not including a dataset file derived from the ChEMBL database). [file Beilstein_J_Nanotechnol-12-1297-s002.zip › SuppInfoDataFiles-1/ExternalTestData/Kovriznych2013_Ext_Test_4/README_Kovriznych2013_Ext_Test_4.txt]

#################################
Supporting Information
for 
Identifying diverse metal oxide nanomaterials with lethal effects on embryonic zebrafish using Machine Learning
R. L. Marchese Robinson,1 H. Sarimveis,2 P. Doganis,2 X. Jia,1 M. Kotzabasaki,2 C. Gousiadou,2 S.L. Harper,3,4,5 T. A.  Wilkins1,*

1.School of Chemical and Process Engineering, University of Leeds, Leeds, LS2 9JT, United Kingdom
2. School of Chemical Engineering, National Technical University of Athens, 9 Heroon Polytechniou str. Zografou Campus, 15780 Athens, Greece
3. School of Chemical, Biological, and Environmental Engineering, Oregon State University, Corvallis, Oregon, USA
4. Department of Environmental and Molecular Toxicology, Oregon State University, Corvallis, Oregon, USA
5. Oregon Nanoscience and Microtechnologies Institute, Eugene, Oregon, USA
*Corresponding author: T.A.Wilkins@leeds.ac.uk
#################################
**************************************
These data are distributed under the terms of the Creative Commons Attribution License Version 4.0	(CC BY 4.0) license. https://creativecommons.org/licenses/by/4.0/.
**************************************
******************************
Literature reference for data:
Kovriznych et al. (2013), Acute toxicity of 31 different nanoparticles to zebrafish (Danio rerio) tested in adulthood and in early life stages – comparative study, Interdisciplinary Toxicology,  Volume 6: Issue 2

doi: 10.2478/intox-2013-0012

*******************************
These data were extracted and processed to form the external dataset file starting from a_10.2478_FS_intox-2013-0012_InVivo.Mortality_EmbryoPetriDishObservation found in https://figshare.com/articles/NanoPUZZLES_ISA_TAB_Nano_dataset_Zebrafish_mortality_and_basic_nanomaterial_composition_data_extracted_from_Kovriznych_et_al_2013_doi_10_2478_intox_2013_0012_/2056137
[https://creativecommons.org/licenses/by/4.0/]

Only LC50 data for metal oxides were retained.

The 96_hours_LC50_or_lower_limit_ppm endpoint values correspond to the LC50 values (mg/L = ppm) reported for the embryo zebrafish in the 96-hours test OR the lower limit (LC50 > lower limit, e.g. LC50 > 1600 mg/L), excluding any lower limit values which were less than or equal to the maximum precise LC50 value in the dataset.
*******************************

Descriptor input column: Core Atomic Composition

Endpoint column: 96_hours_LC50_or_lower_limit_ppm
