# Supplementary material for: Identifying diverse metal oxide nanomaterials with lethal effects on embryonic zebrafish using machine learning
Source: Beilstein J Nanotechnol. 2021 Nov 29;12:1297–325. doi: 10.3762/bjnano.12.97 (PMC8649207; doi:10.3762/bjnano.12.97)
Supplement: File 2 — ZIP archive containing dataset files described in corresponding README files (not including a dataset file derived from the ChEMBL database). [file Beilstein_J_Nanotechnol-12-1297-s002.zip › SuppInfoDataFiles-1/ModelDevelopmentDataset/NBIconcIndLoelData_s0.05_AutoFiltForModelling_PrototypeModelsInput_BespokeDummyVals.csv]

NBI Material Identifier	Toxicity_Status_24 hpf evaluation_M_effect_loel	Toxicity_Status_120 hpf evaluation_M_effect_loel	Surface Charge: (positive, negative, neutral)	Primary Particle Size: Avg. (nm)	Outermost Surface Functional Groups: Present?	Shell: Present?	Purity	Core Shape	Pauling metal atom electronegativity	Number of metal cations in the oxide	Number of oxygen anions in the oxide	Charge of metal cation in the oxide	FG: GAP (EV)	FG: HOMO energy (EV)	FG: LUMO energy (EV)	FG: McGowanVolume	FG: SMR	FG: LabuteASA	FG: TPSA	FG: approx_D_R2_E_	FG: approx_D_Pi2_S_	FG: approx_D_BetaH2_B_	FG: approx_D_AlphaH2_A_	Shell: GAP (EV)	Shell: HOMO energy (EV)	Shell: LUMO energy (EV)	Shell: McGowanVolume	Shell: SMR	Shell: LabuteASA	Shell: TPSA	Shell: approx_D_R2_E_	Shell: approx_D_Pi2_S_	Shell: approx_D_BetaH2_B_	Shell: approx_D_AlphaH2_A_
215.0	0	1	unknown	63.0	0	0	ultra pure	unknown	1.65	1.0	1.0	2.0	3.125999999999996	-14.007000000000001	-8.014000000000001	-255.72999999999968	-73.97170000000011	-92.16253632685479	-48.980000000000004	-1.571453885628356	-1.3173964885273572	-0.6034344642544781	-0.088316084247678	0.0	-17.676	-3.604	0.0	0.0	0.0	0.0	0.0	0.0	0.0	0.0
214.0	1	0	positive	76.0	0	0	pure	unknown	1.65	1.0	1.0	2.0	3.125999999999996	-14.007000000000001	-8.014000000000001	-255.72999999999968	-73.97170000000011	-92.16253632685479	-48.980000000000004	-1.571453885628356	-1.3173964885273572	-0.6034344642544781	-0.088316084247678	0.0	-17.676	-3.604	0.0	0.0	0.0	0.0	0.0	0.0	0.0	0.0
207.0	1	1	neutral	63.0	0	0	ultra pure	unknown	1.65	1.0	1.0	2.0	3.125999999999996	-14.007000000000001	-8.014000000000001	-255.72999999999968	-73.97170000000011	-92.16253632685479	-48.980000000000004	-1.571453885628356	-1.3173964885273572	-0.6034344642544781	-0.088316084247678	0.0	-17.676	-3.604	0.0	0.0	0.0	0.0	0.0	0.0	0.0	0.0
202.0	1	0	negative	50.0	0	0	pure	unknown	1.9	1.0	1.0	2.0	3.125999999999996	-14.007000000000001	-8.014000000000001	-255.72999999999968	-73.97170000000011	-92.16253632685479	-48.980000000000004	-1.571453885628356	-1.3173964885273572	-0.6034344642544781	-0.088316084247678	0.0	-17.676	-3.604	0.0	0.0	0.0	0.0	0.0	0.0	0.0	0.0
198.0	0	0	neutral	250.0	0	0	ultra pure	spherical	2.05	2.0	3.0	3.0	3.125999999999996	-14.007000000000001	-8.014000000000001	-255.72999999999968	-73.97170000000011	-92.16253632685479	-48.980000000000004	-1.571453885628356	-1.3173964885273572	-0.6034344642544781	-0.088316084247678	0.0	-17.676	-3.604	0.0	0.0	0.0	0.0	0.0	0.0	0.0	0.0
195.0	0	0	unknown	30.0	0	0	pure	spherical	1.61	2.0	3.0	3.0	3.125999999999996	-14.007000000000001	-8.014000000000001	-255.72999999999968	-73.97170000000011	-92.16253632685479	-48.980000000000004	-1.571453885628356	-1.3173964885273572	-0.6034344642544781	-0.088316084247678	0.0	-17.676	-3.604	0.0	0.0	0.0	0.0	0.0	0.0	0.0	0.0
194.0	1	0	unknown	10.0	0	0	pure	spherical	1.61	2.0	3.0	3.0	3.125999999999996	-14.007000000000001	-8.014000000000001	-255.72999999999968	-73.97170000000011	-92.16253632685479	-48.980000000000004	-1.571453885628356	-1.3173964885273572	-0.6034344642544781	-0.088316084247678	0.0	-17.676	-3.604	0.0	0.0	0.0	0.0	0.0	0.0	0.0	0.0
193.0	0	0	unknown	30.0	0	0	pure	spherical	1.61	2.0	3.0	3.0	3.125999999999996	-14.007000000000001	-8.014000000000001	-255.72999999999968	-73.97170000000011	-92.16253632685479	-48.980000000000004	-1.571453885628356	-1.3173964885273572	-0.6034344642544781	-0.088316084247678	0.0	-17.676	-3.604	0.0	0.0	0.0	0.0	0.0	0.0	0.0	0.0
187.0	0	1	unknown	70.0	0	0	ultra pure	regular-angular	1.65	1.0	1.0	2.0	3.125999999999996	-14.007000000000001	-8.014000000000001	-255.72999999999968	-73.97170000000011	-92.16253632685479	-48.980000000000004	-1.571453885628356	-1.3173964885273572	-0.6034344642544781	-0.088316084247678	0.0	-17.676	-3.604	0.0	0.0	0.0	0.0	0.0	0.0	0.0	0.0
183.0	0	0	unknown	70.0	0	0	ultra pure	irregular-angular	1.2	2.0	3.0	3.0	3.125999999999996	-14.007000000000001	-8.014000000000001	-255.72999999999968	-73.97170000000011	-92.16253632685479	-48.980000000000004	-1.571453885628356	-1.3173964885273572	-0.6034344642544781	-0.088316084247678	0.0	-17.676	-3.604	0.0	0.0	0.0	0.0	0.0	0.0	0.0	0.0
176.0	0	0	unknown	70.0	0	0	ultra pure	spherical	1.2	2.0	3.0	3.0	3.125999999999996	-14.007000000000001	-8.014000000000001	-255.72999999999968	-73.97170000000011	-92.16253632685479	-48.980000000000004	-1.571453885628356	-1.3173964885273572	-0.6034344642544781	-0.088316084247678	0.0	-17.676	-3.604	0.0	0.0	0.0	0.0	0.0	0.0	0.0	0.0
169.0	0	0	unknown	21.0	0	0	as synthesized	irregular-angular	1.54	1.0	2.0	4.0	3.125999999999996	-14.007000000000001	-8.014000000000001	-255.72999999999968	-73.97170000000011	-92.16253632685479	-48.980000000000004	-1.571453885628356	-1.3173964885273572	-0.6034344642544781	-0.088316084247678	0.0	-17.676	-3.604	0.0	0.0	0.0	0.0	0.0	0.0	0.0	0.0
168.0	1	1	unknown	50.0	0	0	ultra pure	unknown	1.17	2.0	3.0	3.0	3.125999999999996	-14.007000000000001	-8.014000000000001	-255.72999999999968	-73.97170000000011	-92.16253632685479	-48.980000000000004	-1.571453885628356	-1.3173964885273572	-0.6034344642544781	-0.088316084247678	0.0	-17.676	-3.604	0.0	0.0	0.0	0.0	0.0	0.0	0.0	0.0
167.0	0	1	unknown	50.0	0	0	ultra pure	unknown	1.17	2.0	3.0	3.0	3.125999999999996	-14.007000000000001	-8.014000000000001	-255.72999999999968	-73.97170000000011	-92.16253632685479	-48.980000000000004	-1.571453885628356	-1.3173964885273572	-0.6034344642544781	-0.088316084247678	0.0	-17.676	-3.604	0.0	0.0	0.0	0.0	0.0	0.0	0.0	0.0
166.0	0	0	unknown	11.0	0	0	unknown	irregular-angular	1.54	1.0	2.0	4.0	3.125999999999996	-14.007000000000001	-8.014000000000001	-255.72999999999968	-73.97170000000011	-92.16253632685479	-48.980000000000004	-1.571453885628356	-1.3173964885273572	-0.6034344642544781	-0.088316084247678	0.0	-17.676	-3.604	0.0	0.0	0.0	0.0	0.0	0.0	0.0	0.0
163.0	0	0	unknown	50.0	0	0	ultra pure	unknown	1.23	2.0	3.0	3.0	3.125999999999996	-14.007000000000001	-8.014000000000001	-255.72999999999968	-73.97170000000011	-92.16253632685479	-48.980000000000004	-1.571453885628356	-1.3173964885273572	-0.6034344642544781	-0.088316084247678	0.0	-17.676	-3.604	0.0	0.0	0.0	0.0	0.0	0.0	0.0	0.0
162.0	0	0	unknown	50.0	0	0	ultra pure	unknown	1.23	2.0	3.0	3.0	3.125999999999996	-14.007000000000001	-8.014000000000001	-255.72999999999968	-73.97170000000011	-92.16253632685479	-48.980000000000004	-1.571453885628356	-1.3173964885273572	-0.6034344642544781	-0.088316084247678	0.0	-17.676	-3.604	0.0	0.0	0.0	0.0	0.0	0.0	0.0	0.0
140.0	0	0	negative	4.9	0	0	unknown	unknown	1.65	1.0	1.0	2.0	3.125999999999996	-14.007000000000001	-8.014000000000001	-255.72999999999968	-73.97170000000011	-92.16253632685479	-48.980000000000004	-1.571453885628356	-1.3173964885273572	-0.6034344642544781	-0.088316084247678	0.0	-17.676	-3.604	0.0	0.0	0.0	0.0	0.0	0.0	0.0	0.0
139.0	0	0	positive	10.2	0	0	unknown	unknown	1.65	1.0	1.0	2.0	3.125999999999996	-14.007000000000001	-8.014000000000001	-255.72999999999968	-73.97170000000011	-92.16253632685479	-48.980000000000004	-1.571453885628356	-1.3173964885273572	-0.6034344642544781	-0.088316084247678	0.0	-17.676	-3.604	0.0	0.0	0.0	0.0	0.0	0.0	0.0	0.0
138.0	0	1	positive	4.5	0	0	unknown	unknown	1.65	1.0	1.0	2.0	3.125999999999996	-14.007000000000001	-8.014000000000001	-255.72999999999968	-73.97170000000011	-92.16253632685479	-48.980000000000004	-1.571453885628356	-1.3173964885273572	-0.6034344642544781	-0.088316084247678	0.0	-17.676	-3.604	0.0	0.0	0.0	0.0	0.0	0.0	0.0	0.0
137.0	0	0	positive	33.6	0	0	unknown	unknown	1.65	1.0	1.0	2.0	3.125999999999996	-14.007000000000001	-8.014000000000001	-255.72999999999968	-73.97170000000011	-92.16253632685479	-48.980000000000004	-1.571453885628356	-1.3173964885273572	-0.6034344642544781	-0.088316084247678	0.0	-17.676	-3.604	0.0	0.0	0.0	0.0	0.0	0.0	0.0	0.0
136.0	1	0	positive	14.6	0	0	unknown	unknown	1.65	1.0	1.0	2.0	3.125999999999996	-14.007000000000001	-8.014000000000001	-255.72999999999968	-73.97170000000011	-92.16253632685479	-48.980000000000004	-1.571453885628356	-1.3173964885273572	-0.6034344642544781	-0.088316084247678	0.0	-17.676	-3.604	0.0	0.0	0.0	0.0	0.0	0.0	0.0	0.0
97.0	0	0	positive	54.0	0	1	unknown	unknown	1.9	1.0	2.0	4.0	3.125999999999996	-14.007000000000001	-8.014000000000001	-255.72999999999968	-73.97170000000011	-92.16253632685479	-48.980000000000004	-1.571453885628356	-1.3173964885273572	-0.6034344642544781	-0.088316084247678	7.0360000000000005	-8.838	-1.802	263.09000000000026	107.85210000000002	162.90659643384262	100.1	2.541584724942623	2.369378652502077	1.4307969085875578	1.0845736845875895
96.0	0	0	unknown	26.0	1	0	unknown	unknown	1.65	1.0	1.0	2.0	9.518	-10.265	-0.747	93.17000000000006	33.4013	52.75210108613336	37.3	0.7837937289377582	1.2090280057324567	0.5144708801464306	0.6845674628559737	0.0	-17.676	-3.604	0.0	0.0	0.0	0.0	0.0	0.0	0.0	0.0
95.0	0	0	unknown	62.0	1	0	unknown	unknown	1.65	1.0	1.0	2.0	9.518	-10.265	-0.747	93.17000000000006	33.4013	52.75210108613336	37.3	0.7837937289377582	1.2090280057324567	0.5144708801464306	0.6845674628559737	0.0	-17.676	-3.604	0.0	0.0	0.0	0.0	0.0	0.0	0.0	0.0
94.0	0	0	unknown	26.0	1	0	unknown	unknown	1.65	1.0	1.0	2.0	11.815	-10.763	1.052	106.07000000000008	34.210799999999985	54.87882841291975	37.3	0.7035502461766514	1.146633174712544	0.8839907575001724	0.9023240637747041	0.0	-17.676	-3.604	0.0	0.0	0.0	0.0	0.0	0.0	0.0	0.0
93.0	1	0	unknown	62.0	1	0	unknown	unknown	1.65	1.0	1.0	2.0	11.815	-10.763	1.052	106.07000000000008	34.210799999999985	54.87882841291975	37.3	0.7035502461766514	1.146633174712544	0.8839907575001724	0.9023240637747041	0.0	-17.676	-3.604	0.0	0.0	0.0	0.0	0.0	0.0	0.0	0.0
92.0	0	0	unknown	26.0	1	0	unknown	unknown	1.65	1.0	1.0	2.0	9.088	-11.058	-1.97	110.59000000000003	40.0557	67.40507680863314	80.44	1.0183627814999014	1.6492256421955154	0.5448148924982981	0.6617051187821206	0.0	-17.676	-3.604	0.0	0.0	0.0	0.0	0.0	0.0	0.0	0.0
91.0	0	0	unknown	62.0	1	0	unknown	unknown	1.65	1.0	1.0	2.0	9.088	-11.058	-1.97	110.59000000000003	40.0557	67.40507680863314	80.44	1.0183627814999014	1.6492256421955154	0.5448148924982981	0.6617051187821206	0.0	-17.676	-3.604	0.0	0.0	0.0	0.0	0.0	0.0	0.0	0.0
90.0	1	0	unknown	26.0	1	0	unknown	unknown	1.65	1.0	1.0	2.0	12.069	-11.117	0.952	131.01999999999998	41.0118	62.249601680845565	37.3	0.15509055912381564	0.6603515986212245	0.38818235024862224	0.5721106811005767	0.0	-17.676	-3.604	0.0	0.0	0.0	0.0	0.0	0.0	0.0	0.0
89.0	1	0	unknown	62.0	1	0	unknown	unknown	1.65	1.0	1.0	2.0	12.069	-11.117	0.952	131.01999999999998	41.0118	62.249601680845565	37.3	0.15509055912381564	0.6603515986212245	0.38818235024862224	0.5721106811005767	0.0	-17.676	-3.604	0.0	0.0	0.0	0.0	0.0	0.0	0.0	0.0
88.0	1	0	unknown	26.0	0	0	unknown	unknown	1.65	1.0	1.0	2.0	3.125999999999996	-14.007000000000001	-8.014000000000001	-255.72999999999968	-73.97170000000011	-92.16253632685479	-48.980000000000004	-1.571453885628356	-1.3173964885273572	-0.6034344642544781	-0.088316084247678	0.0	-17.676	-3.604	0.0	0.0	0.0	0.0	0.0	0.0	0.0	0.0
86.0	1	0	unknown	26.0	1	0	unknown	unknown	1.65	1.0	1.0	2.0	10.625	-9.672	0.953	267.61999999999995	87.08780000000006	125.20941979262743	37.3	0.6331671399313008	1.03699673315016	0.6815056950135009	0.6583514138338522	0.0	-17.676	-3.604	0.0	0.0	0.0	0.0	0.0	0.0	0.0	0.0
85.0	0	0	unknown	62.0	1	0	unknown	unknown	1.65	1.0	1.0	2.0	10.625	-9.672	0.953	267.61999999999995	87.08780000000006	125.20941979262743	37.3	0.6331671399313008	1.03699673315016	0.6815056950135009	0.6583514138338522	0.0	-17.676	-3.604	0.0	0.0	0.0	0.0	0.0	0.0	0.0	0.0
45.0	0	1	unknown	24.5	0	0	pure	spherical	1.24	2.0	3.0	3.0	3.125999999999996	-14.007000000000001	-8.014000000000001	-255.72999999999968	-73.97170000000011	-92.16253632685479	-48.980000000000004	-1.571453885628356	-1.3173964885273572	-0.6034344642544781	-0.088316084247678	0.0	-17.676	-3.604	0.0	0.0	0.0	0.0	0.0	0.0	0.0	0.0
43.0	0	1	unknown	24.5	0	0	pure	irregular-angular	1.17	2.0	3.0	3.0	3.125999999999996	-14.007000000000001	-8.014000000000001	-255.72999999999968	-73.97170000000011	-92.16253632685479	-48.980000000000004	-1.571453885628356	-1.3173964885273572	-0.6034344642544781	-0.088316084247678	0.0	-17.676	-3.604	0.0	0.0	0.0	0.0	0.0	0.0	0.0	0.0
42.0	1	1	unknown	24.5	0	0	pure	irregular-angular	1.23	2.0	3.0	3.0	3.125999999999996	-14.007000000000001	-8.014000000000001	-255.72999999999968	-73.97170000000011	-92.16253632685479	-48.980000000000004	-1.571453885628356	-1.3173964885273572	-0.6034344642544781	-0.088316084247678	0.0	-17.676	-3.604	0.0	0.0	0.0	0.0	0.0	0.0	0.0	0.0
41.0	0	0	unknown	24.5	0	0	pure	irregular-angular	1.22	2.0	3.0	3.0	3.125999999999996	-14.007000000000001	-8.014000000000001	-255.72999999999968	-73.97170000000011	-92.16253632685479	-48.980000000000004	-1.571453885628356	-1.3173964885273572	-0.6034344642544781	-0.088316084247678	0.0	-17.676	-3.604	0.0	0.0	0.0	0.0	0.0	0.0	0.0	0.0
40.0	1	1	unknown	24.5	0	0	pure	irregular-angular	1.22	2.0	3.0	3.0	3.125999999999996	-14.007000000000001	-8.014000000000001	-255.72999999999968	-73.97170000000011	-92.16253632685479	-48.980000000000004	-1.571453885628356	-1.3173964885273572	-0.6034344642544781	-0.088316084247678	0.0	-17.676	-3.604	0.0	0.0	0.0	0.0	0.0	0.0	0.0	0.0
39.0	0	0	unknown	24.5	0	0	pure	cylindrical	1.2	2.0	3.0	3.0	3.125999999999996	-14.007000000000001	-8.014000000000001	-255.72999999999968	-73.97170000000011	-92.16253632685479	-48.980000000000004	-1.571453885628356	-1.3173964885273572	-0.6034344642544781	-0.088316084247678	0.0	-17.676	-3.604	0.0	0.0	0.0	0.0	0.0	0.0	0.0	0.0
38.0	0	1	unknown	12.5	0	0	unknown	spherical	1.12	1.0	2.0	4.0	3.125999999999996	-14.007000000000001	-8.014000000000001	-255.72999999999968	-73.97170000000011	-92.16253632685479	-48.980000000000004	-1.571453885628356	-1.3173964885273572	-0.6034344642544781	-0.088316084247678	0.0	-17.676	-3.604	0.0	0.0	0.0	0.0	0.0	0.0	0.0	0.0
37.0	0	1	unknown	49.5	0	0	unknown	spherical	1.33	1.0	2.0	4.0	3.125999999999996	-14.007000000000001	-8.014000000000001	-255.72999999999968	-73.97170000000011	-92.16253632685479	-48.980000000000004	-1.571453885628356	-1.3173964885273572	-0.6034344642544781	-0.088316084247678	0.0	-17.676	-3.604	0.0	0.0	0.0	0.0	0.0	0.0	0.0	0.0
36.0	0	0	unknown	30.0	0	0	unknown	spherical	1.54	1.0	2.0	4.0	3.125999999999996	-14.007000000000001	-8.014000000000001	-255.72999999999968	-73.97170000000011	-92.16253632685479	-48.980000000000004	-1.571453885628356	-1.3173964885273572	-0.6034344642544781	-0.088316084247678	0.0	-17.676	-3.604	0.0	0.0	0.0	0.0	0.0	0.0	0.0	0.0
35.0	0	0	unknown	25.0	0	0	unknown	spherical	1.61	2.0	3.0	3.0	3.125999999999996	-14.007000000000001	-8.014000000000001	-255.72999999999968	-73.97170000000011	-92.16253632685479	-48.980000000000004	-1.571453885628356	-1.3173964885273572	-0.6034344642544781	-0.088316084247678	0.0	-17.676	-3.604	0.0	0.0	0.0	0.0	0.0	0.0	0.0	0.0
