# Supplementary material for: Identifying diverse metal oxide nanomaterials with lethal effects on embryonic zebrafish using machine learning
Source: Beilstein J Nanotechnol. 2021 Nov 29;12:1297–325. doi: 10.3762/bjnano.12.97 (PMC8649207; doi:10.3762/bjnano.12.97)
Supplement: File 2 — ZIP archive containing dataset files described in corresponding README files (not including a dataset file derived from the ChEMBL database). [file Beilstein_J_Nanotechnol-12-1297-s002.zip › SuppInfoDataFiles-1/PrecursorFiles/NBIrawConcDepData_plus.pvalues_supp_norm_doseBasedFilt/NBIrawConcDepData_plus.pvalues_supp_norm_doseBasedFilt.csv]

NBI Material Identifier	Particle Descriptor	Material Type	Synthesis Process	Synthesis Precursors	Purity	Types of Impurities	Primary Particle Size: Avg. (nm)	Primary Particle Size: Min. (nm)	Primary Particle Size: Max (nm)	Method of Size Measurement	Instrument Used for Size Measurement	Core Shape	Core Structure	Crystal Structure	Core Atomic Composition	Number of Core Atoms	Mass Core Atoms (ng)	Shell Composition	Shell Surface Shape	Shell Linkage	Outermost Surface Functional Groups	Surface Chemistry Linkage Group / Type	Density of Surface Covered with Ligands (%)	Minimum Number of Ligands	Maximum Nunber of Ligands	Mass of Core + Shell + Linkages and Ligands (ng)	Surface Area (Core + Shell + Ligands) (mm2)	Method Used to Determine Surface Area	Surface Charge: (positive, negative, neutral)	Surface Charge: Value	Surface Charge: Method	Redox Potential (volts)	Solubility / Dispersity Medium	Maximum Solubility Amount (ppm)	Solubility Reference Temperature (Celsius)	Hydrophilic	Lipophilic	Stability of Dispersions	Exposure Metric / Assay	Primary Exposure Route	Primary Exposure Delivery	Secondary Exposure Route	Secondary Exposure Delivery	Tertiary Exposure Route	Tertiary Exposure Delivery	Study Factor(s)	Exposure Organism	Exposure Organism Life stage	Exposure Length Classification
1.0	Gold-MEE(1.5 nm)	metal	reduction using sodium borohydride in the presence of triphenylphosphine	chloroauric acid (HAuCl4)	ultra pure		1.5					spherical	solid		gold [Au]	101.0	19894.0	none	none	none	2-(2-mercaptoethoxy)ethanol [MEE]	unknown	unknown	unknown	unknown				neutral											dermal	waterborne	oral	waterborne				zebrafish	embryo
1.0	Gold-MEE(1.5 nm)	metal	reduction using sodium borohydride in the presence of triphenylphosphine	chloroauric acid (HAuCl4)	ultra pure		1.5					spherical	solid		gold [Au]	101.0	19894.0	none	none	none	2-(2-mercaptoethoxy)ethanol [MEE]	unknown	unknown	unknown	unknown				neutral											dermal	waterborne	oral	waterborne				zebrafish	embryo
1.0	Gold-MEE(1.5 nm)	metal	reduction using sodium borohydride in the presence of triphenylphosphine	chloroauric acid (HAuCl4)	ultra pure		1.5					spherical	solid		gold [Au]	101.0	19894.0	none	none	none	2-(2-mercaptoethoxy)ethanol [MEE]	unknown	unknown	unknown	unknown				neutral											dermal	waterborne	oral	waterborne				zebrafish	embryo
1.0	Gold-MEE(1.5 nm)	metal	reduction using sodium borohydride in the presence of triphenylphosphine	chloroauric acid (HAuCl4)	ultra pure		1.5					spherical	solid		gold [Au]	101.0	19894.0	none	none	none	2-(2-mercaptoethoxy)ethanol [MEE]	unknown	unknown	unknown	unknown				neutral											dermal	waterborne	oral	waterborne				zebrafish	embryo
1.0	Gold-MEE(1.5 nm)	metal	reduction using sodium borohydride in the presence of triphenylphosphine	chloroauric acid (HAuCl4)	ultra pure		1.5					spherical	solid		gold [Au]	101.0	19894.0	none	none	none	2-(2-mercaptoethoxy)ethanol [MEE]	unknown	unknown	unknown	unknown				neutral											dermal	waterborne	oral	waterborne				zebrafish	embryo
1.0	Gold-MEE(1.5 nm)	metal	reduction using sodium borohydride in the presence of triphenylphosphine	chloroauric acid (HAuCl4)	ultra pure		1.5					spherical	solid		gold [Au]	101.0	19894.0	none	none	none	2-(2-mercaptoethoxy)ethanol [MEE]	unknown	unknown	unknown	unknown				neutral											dermal	waterborne	oral	waterborne				zebrafish	embryo
1.0	Gold-MEE(1.5 nm)	metal	reduction using sodium borohydride in the presence of triphenylphosphine	chloroauric acid (HAuCl4)	ultra pure		1.5					spherical	solid		gold [Au]	101.0	19894.0	none	none	none	2-(2-mercaptoethoxy)ethanol [MEE]	unknown	unknown	unknown	unknown				neutral											dermal	waterborne	oral	waterborne				zebrafish	embryo
1.0	Gold-MEE(1.5 nm)	metal	reduction using sodium borohydride in the presence of triphenylphosphine	chloroauric acid (HAuCl4)	ultra pure		1.5					spherical	solid		gold [Au]	101.0	19894.0	none	none	none	2-(2-mercaptoethoxy)ethanol [MEE]	unknown	unknown	unknown	unknown				neutral											dermal	waterborne	oral	waterborne				zebrafish	embryo
10.0	Gold-MES(1.5nm)-dirty	metal	reduction using sodium borohydride in the presence of triphenylphosphine	chloroauric acid (HAuCl4)	as synthesized		1.5					spherical	solid		gold [Au]	101.0	19894.0	none	none	none	2-mercaptoethanesulfonate [MES]	unknown	unknown	unknown	unknown				negative											dermal	waterborne	oral	waterborne				zebrafish	embryo
10.0	Gold-MES(1.5nm)-dirty	metal	reduction using sodium borohydride in the presence of triphenylphosphine	chloroauric acid (HAuCl4)	as synthesized		1.5					spherical	solid		gold [Au]	101.0	19894.0	none	none	none	2-mercaptoethanesulfonate [MES]	unknown	unknown	unknown	unknown				negative											dermal	waterborne	oral	waterborne				zebrafish	embryo
10.0	Gold-MES(1.5nm)-dirty	metal	reduction using sodium borohydride in the presence of triphenylphosphine	chloroauric acid (HAuCl4)	as synthesized		1.5					spherical	solid		gold [Au]	101.0	19894.0	none	none	none	2-mercaptoethanesulfonate [MES]	unknown	unknown	unknown	unknown				negative											dermal	waterborne	oral	waterborne				zebrafish	embryo
10.0	Gold-MES(1.5nm)-dirty	metal	reduction using sodium borohydride in the presence of triphenylphosphine	chloroauric acid (HAuCl4)	as synthesized		1.5					spherical	solid		gold [Au]	101.0	19894.0	none	none	none	2-mercaptoethanesulfonate [MES]	unknown	unknown	unknown	unknown				negative											dermal	waterborne	oral	waterborne				zebrafish	embryo
10.0	Gold-MES(1.5nm)-dirty	metal	reduction using sodium borohydride in the presence of triphenylphosphine	chloroauric acid (HAuCl4)	as synthesized		1.5					spherical	solid		gold [Au]	101.0	19894.0	none	none	none	2-mercaptoethanesulfonate [MES]	unknown	unknown	unknown	unknown				negative											dermal	waterborne	oral	waterborne				zebrafish	embryo
10.0	Gold-MES(1.5nm)-dirty	metal	reduction using sodium borohydride in the presence of triphenylphosphine	chloroauric acid (HAuCl4)	as synthesized		1.5					spherical	solid		gold [Au]	101.0	19894.0	none	none	none	2-mercaptoethanesulfonate [MES]	unknown	unknown	unknown	unknown				negative											dermal	waterborne	oral	waterborne				zebrafish	embryo
10.0	Gold-MES(1.5nm)-dirty	metal	reduction using sodium borohydride in the presence of triphenylphosphine	chloroauric acid (HAuCl4)	as synthesized		1.5					spherical	solid		gold [Au]	101.0	19894.0	none	none	none	2-mercaptoethanesulfonate [MES]	unknown	unknown	unknown	unknown				negative											dermal	waterborne	oral	waterborne				zebrafish	embryo
10.0	Gold-MES(1.5nm)-dirty	metal	reduction using sodium borohydride in the presence of triphenylphosphine	chloroauric acid (HAuCl4)	as synthesized		1.5					spherical	solid		gold [Au]	101.0	19894.0	none	none	none	2-mercaptoethanesulfonate [MES]	unknown	unknown	unknown	unknown				negative											dermal	waterborne	oral	waterborne				zebrafish	embryo
105.0	Silver - Nanocomposix BioPure (10nm)	metal	aqueous reduction		ultra pure		10.1	5.6	14.6	transmission electron microscope (TEM)	Jeol 1010 TEM (by manufacturer)	spherical	solid		silver [Ag]			none	none	none	citrate	unknown	unknown	unknown	unknown				unknown											dermal	waterborne	oral	waterborne				zebrafish	embryo
105.0	Silver - Nanocomposix BioPure (10nm)	metal	aqueous reduction		ultra pure		10.1	5.6	14.6	transmission electron microscope (TEM)	Jeol 1010 TEM (by manufacturer)	spherical	solid		silver [Ag]			none	none	none	citrate	unknown	unknown	unknown	unknown				unknown											dermal	waterborne	oral	waterborne				zebrafish	embryo
105.0	Silver - Nanocomposix BioPure (10nm)	metal	aqueous reduction		ultra pure		10.1	5.6	14.6	transmission electron microscope (TEM)	Jeol 1010 TEM (by manufacturer)	spherical	solid		silver [Ag]			none	none	none	citrate	unknown	unknown	unknown	unknown				unknown											dermal	waterborne	oral	waterborne				zebrafish	embryo
105.0	Silver - Nanocomposix BioPure (10nm)	metal	aqueous reduction		ultra pure		10.1	5.6	14.6	transmission electron microscope (TEM)	Jeol 1010 TEM (by manufacturer)	spherical	solid		silver [Ag]			none	none	none	citrate	unknown	unknown	unknown	unknown				unknown											dermal	waterborne	oral	waterborne				zebrafish	embryo
105.0	Silver - Nanocomposix BioPure (10nm)	metal	aqueous reduction		ultra pure		10.1	5.6	14.6	transmission electron microscope (TEM)	Jeol 1010 TEM (by manufacturer)	spherical	solid		silver [Ag]			none	none	none	citrate	unknown	unknown	unknown	unknown				unknown											dermal	waterborne	oral	waterborne				zebrafish	embryo
105.0	Silver - Nanocomposix BioPure (10nm)	metal	aqueous reduction		ultra pure		10.1	5.6	14.6	transmission electron microscope (TEM)	Jeol 1010 TEM (by manufacturer)	spherical	solid		silver [Ag]			none	none	none	citrate	unknown	unknown	unknown	unknown				unknown											dermal	waterborne	oral	waterborne				zebrafish	embryo
105.0	Silver - Nanocomposix BioPure (10nm)	metal	aqueous reduction		ultra pure		10.1	5.6	14.6	transmission electron microscope (TEM)	Jeol 1010 TEM (by manufacturer)	spherical	solid		silver [Ag]			none	none	none	citrate	unknown	unknown	unknown	unknown				unknown											dermal	waterborne	oral	waterborne				zebrafish	embryo
105.0	Silver - Nanocomposix BioPure (10nm)	metal	aqueous reduction		ultra pure		10.1	5.6	14.6	transmission electron microscope (TEM)	Jeol 1010 TEM (by manufacturer)	spherical	solid		silver [Ag]			none	none	none	citrate	unknown	unknown	unknown	unknown				unknown											dermal	waterborne	oral	waterborne				zebrafish	embryo
106.0	Nanocomposix BioPure (silver over gold - 20nm)	metal	aqueous reduction		ultra pure		20.7	16.0	25.4	transmission electron microscope [TEM]		spherical	solid		gold [Au]; silver [Ag]			none	none	none	phosphate	unknown	unknown	unknown	unknown				unknown											dermal	waterborne	oral	waterborne				zebrafish	embryo
106.0	Nanocomposix BioPure (silver over gold - 20nm)	metal	aqueous reduction		ultra pure		20.7	16.0	25.4	transmission electron microscope [TEM]		spherical	solid		gold [Au]; silver [Ag]			none	none	none	phosphate	unknown	unknown	unknown	unknown				unknown											dermal	waterborne	oral	waterborne				zebrafish	embryo
106.0	Nanocomposix BioPure (silver over gold - 20nm)	metal	aqueous reduction		ultra pure		20.7	16.0	25.4	transmission electron microscope [TEM]		spherical	solid		gold [Au]; silver [Ag]			none	none	none	phosphate	unknown	unknown	unknown	unknown				unknown											dermal	waterborne	oral	waterborne				zebrafish	embryo
106.0	Nanocomposix BioPure (silver over gold - 20nm)	metal	aqueous reduction		ultra pure		20.7	16.0	25.4	transmission electron microscope [TEM]		spherical	solid		gold [Au]; silver [Ag]			none	none	none	phosphate	unknown	unknown	unknown	unknown				unknown											dermal	waterborne	oral	waterborne				zebrafish	embryo
106.0	Nanocomposix BioPure (silver over gold - 20nm)	metal	aqueous reduction		ultra pure		20.7	16.0	25.4	transmission electron microscope [TEM]		spherical	solid		gold [Au]; silver [Ag]			none	none	none	phosphate	unknown	unknown	unknown	unknown				unknown											dermal	waterborne	oral	waterborne				zebrafish	embryo
106.0	Nanocomposix BioPure (silver over gold - 20nm)	metal	aqueous reduction		ultra pure		20.7	16.0	25.4	transmission electron microscope [TEM]		spherical	solid		gold [Au]; silver [Ag]			none	none	none	phosphate	unknown	unknown	unknown	unknown				unknown											dermal	waterborne	oral	waterborne				zebrafish	embryo
106.0	Nanocomposix BioPure (silver over gold - 20nm)	metal	aqueous reduction		ultra pure		20.7	16.0	25.4	transmission electron microscope [TEM]		spherical	solid		gold [Au]; silver [Ag]			none	none	none	phosphate	unknown	unknown	unknown	unknown				unknown											dermal	waterborne	oral	waterborne				zebrafish	embryo
106.0	Nanocomposix BioPure (silver over gold - 20nm)	metal	aqueous reduction		ultra pure		20.7	16.0	25.4	transmission electron microscope [TEM]		spherical	solid		gold [Au]; silver [Ag]			none	none	none	phosphate	unknown	unknown	unknown	unknown				unknown											dermal	waterborne	oral	waterborne				zebrafish	embryo
107.0	Nanocomposix BioPure (silver over gold - 30nm)	metal	aqueous reduction		ultra pure		33.15	23.0	43.3	transmission electron microscope [TEM]		spherical	solid		gold [Au]; silver [Ag]			none	none	none	phosphate	unknown	unknown	unknown	unknown				unknown											dermal	waterborne	oral	waterborne				zebrafish	embryo
107.0	Nanocomposix BioPure (silver over gold - 30nm)	metal	aqueous reduction		ultra pure		33.15	23.0	43.3	transmission electron microscope [TEM]		spherical	solid		gold [Au]; silver [Ag]			none	none	none	phosphate	unknown	unknown	unknown	unknown				unknown											dermal	waterborne	oral	waterborne				zebrafish	embryo
107.0	Nanocomposix BioPure (silver over gold - 30nm)	metal	aqueous reduction		ultra pure		33.15	23.0	43.3	transmission electron microscope [TEM]		spherical	solid		gold [Au]; silver [Ag]			none	none	none	phosphate	unknown	unknown	unknown	unknown				unknown											dermal	waterborne	oral	waterborne				zebrafish	embryo
107.0	Nanocomposix BioPure (silver over gold - 30nm)	metal	aqueous reduction		ultra pure		33.15	23.0	43.3	transmission electron microscope [TEM]		spherical	solid		gold [Au]; silver [Ag]			none	none	none	phosphate	unknown	unknown	unknown	unknown				unknown											dermal	waterborne	oral	waterborne				zebrafish	embryo
107.0	Nanocomposix BioPure (silver over gold - 30nm)	metal	aqueous reduction		ultra pure		33.15	23.0	43.3	transmission electron microscope [TEM]		spherical	solid		gold [Au]; silver [Ag]			none	none	none	phosphate	unknown	unknown	unknown	unknown				unknown											dermal	waterborne	oral	waterborne				zebrafish	embryo
107.0	Nanocomposix BioPure (silver over gold - 30nm)	metal	aqueous reduction		ultra pure		33.15	23.0	43.3	transmission electron microscope [TEM]		spherical	solid		gold [Au]; silver [Ag]			none	none	none	phosphate	unknown	unknown	unknown	unknown				unknown											dermal	waterborne	oral	waterborne				zebrafish	embryo
107.0	Nanocomposix BioPure (silver over gold - 30nm)	metal	aqueous reduction		ultra pure		33.15	23.0	43.3	transmission electron microscope [TEM]		spherical	solid		gold [Au]; silver [Ag]			none	none	none	phosphate	unknown	unknown	unknown	unknown				unknown											dermal	waterborne	oral	waterborne				zebrafish	embryo
107.0	Nanocomposix BioPure (silver over gold - 30nm)	metal	aqueous reduction		ultra pure		33.15	23.0	43.3	transmission electron microscope [TEM]		spherical	solid		gold [Au]; silver [Ag]			none	none	none	phosphate	unknown	unknown	unknown	unknown				unknown											dermal	waterborne	oral	waterborne				zebrafish	embryo
108.0	Nanocomposix BioPure (silver over gold - 40nm)	metal	aqueous reduction		ultra pure		40.8	31.4	50.2	transmission electron microscope [TEM]		spherical	solid		gold [Au]; silver [Ag]			none	none	none	phosphate	unknown	unknown	unknown	unknown				unknown											dermal	waterborne						zebrafish	embryo
108.0	Nanocomposix BioPure (silver over gold - 40nm)	metal	aqueous reduction		ultra pure		40.8	31.4	50.2	transmission electron microscope [TEM]		spherical	solid		gold [Au]; silver [Ag]			none	none	none	phosphate	unknown	unknown	unknown	unknown				unknown											dermal	waterborne						zebrafish	embryo
108.0	Nanocomposix BioPure (silver over gold - 40nm)	metal	aqueous reduction		ultra pure		40.8	31.4	50.2	transmission electron microscope [TEM]		spherical	solid		gold [Au]; silver [Ag]			none	none	none	phosphate	unknown	unknown	unknown	unknown				unknown											dermal	waterborne						zebrafish	embryo
108.0	Nanocomposix BioPure (silver over gold - 40nm)	metal	aqueous reduction		ultra pure		40.8	31.4	50.2	transmission electron microscope [TEM]		spherical	solid		gold [Au]; silver [Ag]			none	none	none	phosphate	unknown	unknown	unknown	unknown				unknown											dermal	waterborne						zebrafish	embryo
108.0	Nanocomposix BioPure (silver over gold - 40nm)	metal	aqueous reduction		ultra pure		40.8	31.4	50.2	transmission electron microscope [TEM]		spherical	solid		gold [Au]; silver [Ag]			none	none	none	phosphate	unknown	unknown	unknown	unknown				unknown											dermal	waterborne						zebrafish	embryo
108.0	Nanocomposix BioPure (silver over gold - 40nm)	metal	aqueous reduction		ultra pure		40.8	31.4	50.2	transmission electron microscope [TEM]		spherical	solid		gold [Au]; silver [Ag]			none	none	none	phosphate	unknown	unknown	unknown	unknown				unknown											dermal	waterborne						zebrafish	embryo
108.0	Nanocomposix BioPure (silver over gold - 40nm)	metal	aqueous reduction		ultra pure		40.8	31.4	50.2	transmission electron microscope [TEM]		spherical	solid		gold [Au]; silver [Ag]			none	none	none	phosphate	unknown	unknown	unknown	unknown				unknown											dermal	waterborne						zebrafish	embryo
108.0	Nanocomposix BioPure (silver over gold - 40nm)	metal	aqueous reduction		ultra pure		40.8	31.4	50.2	transmission electron microscope [TEM]		spherical	solid		gold [Au]; silver [Ag]			none	none	none	phosphate	unknown	unknown	unknown	unknown				unknown											dermal	waterborne						zebrafish	embryo
109.0	Nanocomposix BioPure (silver over gold - 50nm)	metal	aqueous reduction		ultra pure		52.95	41.0	64.9	transmission electron microscope [TEM]		spherical	solid		gold [Au]; silver [Ag]			none	none	none	phosphate	unknown	unknown	unknown	unknown				unknown											dermal	waterborne	oral	waterborne				zebrafish	embryo
109.0	Nanocomposix BioPure (silver over gold - 50nm)	metal	aqueous reduction		ultra pure		52.95	41.0	64.9	transmission electron microscope [TEM]		spherical	solid		gold [Au]; silver [Ag]			none	none	none	phosphate	unknown	unknown	unknown	unknown				unknown											dermal	waterborne	oral	waterborne				zebrafish	embryo
109.0	Nanocomposix BioPure (silver over gold - 50nm)	metal	aqueous reduction		ultra pure		52.95	41.0	64.9	transmission electron microscope [TEM]		spherical	solid		gold [Au]; silver [Ag]			none	none	none	phosphate	unknown	unknown	unknown	unknown				unknown											dermal	waterborne	oral	waterborne				zebrafish	embryo
109.0	Nanocomposix BioPure (silver over gold - 50nm)	metal	aqueous reduction		ultra pure		52.95	41.0	64.9	transmission electron microscope [TEM]		spherical	solid		gold [Au]; silver [Ag]			none	none	none	phosphate	unknown	unknown	unknown	unknown				unknown											dermal	waterborne	oral	waterborne				zebrafish	embryo
109.0	Nanocomposix BioPure (silver over gold - 50nm)	metal	aqueous reduction		ultra pure		52.95	41.0	64.9	transmission electron microscope [TEM]		spherical	solid		gold [Au]; silver [Ag]			none	none	none	phosphate	unknown	unknown	unknown	unknown				unknown											dermal	waterborne	oral	waterborne				zebrafish	embryo
109.0	Nanocomposix BioPure (silver over gold - 50nm)	metal	aqueous reduction		ultra pure		52.95	41.0	64.9	transmission electron microscope [TEM]		spherical	solid		gold [Au]; silver [Ag]			none	none	none	phosphate	unknown	unknown	unknown	unknown				unknown											dermal	waterborne	oral	waterborne				zebrafish	embryo
109.0	Nanocomposix BioPure (silver over gold - 50nm)	metal	aqueous reduction		ultra pure		52.95	41.0	64.9	transmission electron microscope [TEM]		spherical	solid		gold [Au]; silver [Ag]			none	none	none	phosphate	unknown	unknown	unknown	unknown				unknown											dermal	waterborne	oral	waterborne				zebrafish	embryo
109.0	Nanocomposix BioPure (silver over gold - 50nm)	metal	aqueous reduction		ultra pure		52.95	41.0	64.9	transmission electron microscope [TEM]		spherical	solid		gold [Au]; silver [Ag]			none	none	none	phosphate	unknown	unknown	unknown	unknown				unknown											dermal	waterborne	oral	waterborne				zebrafish	embryo
110.0	Nanocomposix BioPure (silver over gold - 60nm)	metal	aqueous reduction		ultra pure		61.45	47.8	75.1	transmission electron microscope [TEM]		spherical	solid		gold [Au]; silver [Ag]			none	none	none	phosphate	unknown	unknown	unknown	unknown				unknown											dermal	waterborne	oral	waterborne				zebrafish	embryo
110.0	Nanocomposix BioPure (silver over gold - 60nm)	metal	aqueous reduction		ultra pure		61.45	47.8	75.1	transmission electron microscope [TEM]		spherical	solid		gold [Au]; silver [Ag]			none	none	none	phosphate	unknown	unknown	unknown	unknown				unknown											dermal	waterborne	oral	waterborne				zebrafish	embryo
110.0	Nanocomposix BioPure (silver over gold - 60nm)	metal	aqueous reduction		ultra pure		61.45	47.8	75.1	transmission electron microscope [TEM]		spherical	solid		gold [Au]; silver [Ag]			none	none	none	phosphate	unknown	unknown	unknown	unknown				unknown											dermal	waterborne	oral	waterborne				zebrafish	embryo
110.0	Nanocomposix BioPure (silver over gold - 60nm)	metal	aqueous reduction		ultra pure		61.45	47.8	75.1	transmission electron microscope [TEM]		spherical	solid		gold [Au]; silver [Ag]			none	none	none	phosphate	unknown	unknown	unknown	unknown				unknown											dermal	waterborne	oral	waterborne				zebrafish	embryo
110.0	Nanocomposix BioPure (silver over gold - 60nm)	metal	aqueous reduction		ultra pure		61.45	47.8	75.1	transmission electron microscope [TEM]		spherical	solid		gold [Au]; silver [Ag]			none	none	none	phosphate	unknown	unknown	unknown	unknown				unknown											dermal	waterborne	oral	waterborne				zebrafish	embryo
110.0	Nanocomposix BioPure (silver over gold - 60nm)	metal	aqueous reduction		ultra pure		61.45	47.8	75.1	transmission electron microscope [TEM]		spherical	solid		gold [Au]; silver [Ag]			none	none	none	phosphate	unknown	unknown	unknown	unknown				unknown											dermal	waterborne	oral	waterborne				zebrafish	embryo
110.0	Nanocomposix BioPure (silver over gold - 60nm)	metal	aqueous reduction		ultra pure		61.45	47.8	75.1	transmission electron microscope [TEM]		spherical	solid		gold [Au]; silver [Ag]			none	none	none	phosphate	unknown	unknown	unknown	unknown				unknown											dermal	waterborne	oral	waterborne				zebrafish	embryo
110.0	Nanocomposix BioPure (silver over gold - 60nm)	metal	aqueous reduction		ultra pure		61.45	47.8	75.1	transmission electron microscope [TEM]		spherical	solid		gold [Au]; silver [Ag]			none	none	none	phosphate	unknown	unknown	unknown	unknown				unknown											dermal	waterborne	oral	waterborne				zebrafish	embryo
111.0	Nanocomposix BioPure (silver over gold - 70nm)	metal	aqueous reduction		ultra pure		67.9	53.7	82.1	transmission electron microscope [TEM]		spherical	solid		gold [Au]; silver [Ag]			none	none	none	phosphate	unknown	unknown	unknown	unknown				unknown											dermal	waterborne						zebrafish	embryo
111.0	Nanocomposix BioPure (silver over gold - 70nm)	metal	aqueous reduction		ultra pure		67.9	53.7	82.1	transmission electron microscope [TEM]		spherical	solid		gold [Au]; silver [Ag]			none	none	none	phosphate	unknown	unknown	unknown	unknown				unknown											dermal	waterborne						zebrafish	embryo
111.0	Nanocomposix BioPure (silver over gold - 70nm)	metal	aqueous reduction		ultra pure		67.9	53.7	82.1	transmission electron microscope [TEM]		spherical	solid		gold [Au]; silver [Ag]			none	none	none	phosphate	unknown	unknown	unknown	unknown				unknown											dermal	waterborne						zebrafish	embryo
111.0	Nanocomposix BioPure (silver over gold - 70nm)	metal	aqueous reduction		ultra pure		67.9	53.7	82.1	transmission electron microscope [TEM]		spherical	solid		gold [Au]; silver [Ag]			none	none	none	phosphate	unknown	unknown	unknown	unknown				unknown											dermal	waterborne						zebrafish	embryo
111.0	Nanocomposix BioPure (silver over gold - 70nm)	metal	aqueous reduction		ultra pure		67.9	53.7	82.1	transmission electron microscope [TEM]		spherical	solid		gold [Au]; silver [Ag]			none	none	none	phosphate	unknown	unknown	unknown	unknown				unknown											dermal	waterborne						zebrafish	embryo
111.0	Nanocomposix BioPure (silver over gold - 70nm)	metal	aqueous reduction		ultra pure		67.9	53.7	82.1	transmission electron microscope [TEM]		spherical	solid		gold [Au]; silver [Ag]			none	none	none	phosphate	unknown	unknown	unknown	unknown				unknown											dermal	waterborne						zebrafish	embryo
111.0	Nanocomposix BioPure (silver over gold - 70nm)	metal	aqueous reduction		ultra pure		67.9	53.7	82.1	transmission electron microscope [TEM]		spherical	solid		gold [Au]; silver [Ag]			none	none	none	phosphate	unknown	unknown	unknown	unknown				unknown											dermal	waterborne						zebrafish	embryo
111.0	Nanocomposix BioPure (silver over gold - 70nm)	metal	aqueous reduction		ultra pure		67.9	53.7	82.1	transmission electron microscope [TEM]		spherical	solid		gold [Au]; silver [Ag]			none	none	none	phosphate	unknown	unknown	unknown	unknown				unknown											dermal	waterborne						zebrafish	embryo
112.0	Nanocomposix BioPure (silver over gold - 80nm)	metal	aqueous reduction		ultra pure		70.25	43.9	96.6	transmission electron microscope [TEM]		spherical	solid		gold [Au]; silver [Ag]			none	none	none	phosphate	unknown	unknown	unknown	unknown				unknown											dermal	waterborne	oral	waterborne				zebrafish	embryo
112.0	Nanocomposix BioPure (silver over gold - 80nm)	metal	aqueous reduction		ultra pure		70.25	43.9	96.6	transmission electron microscope [TEM]		spherical	solid		gold [Au]; silver [Ag]			none	none	none	phosphate	unknown	unknown	unknown	unknown				unknown											dermal	waterborne	oral	waterborne				zebrafish	embryo
112.0	Nanocomposix BioPure (silver over gold - 80nm)	metal	aqueous reduction		ultra pure		70.25	43.9	96.6	transmission electron microscope [TEM]		spherical	solid		gold [Au]; silver [Ag]			none	none	none	phosphate	unknown	unknown	unknown	unknown				unknown											dermal	waterborne	oral	waterborne				zebrafish	embryo
112.0	Nanocomposix BioPure (silver over gold - 80nm)	metal	aqueous reduction		ultra pure		70.25	43.9	96.6	transmission electron microscope [TEM]		spherical	solid		gold [Au]; silver [Ag]			none	none	none	phosphate	unknown	unknown	unknown	unknown				unknown											dermal	waterborne	oral	waterborne				zebrafish	embryo
112.0	Nanocomposix BioPure (silver over gold - 80nm)	metal	aqueous reduction		ultra pure		70.25	43.9	96.6	transmission electron microscope [TEM]		spherical	solid		gold [Au]; silver [Ag]			none	none	none	phosphate	unknown	unknown	unknown	unknown				unknown											dermal	waterborne	oral	waterborne				zebrafish	embryo
112.0	Nanocomposix BioPure (silver over gold - 80nm)	metal	aqueous reduction		ultra pure		70.25	43.9	96.6	transmission electron microscope [TEM]		spherical	solid		gold [Au]; silver [Ag]			none	none	none	phosphate	unknown	unknown	unknown	unknown				unknown											dermal	waterborne	oral	waterborne				zebrafish	embryo
112.0	Nanocomposix BioPure (silver over gold - 80nm)	metal	aqueous reduction		ultra pure		70.25	43.9	96.6	transmission electron microscope [TEM]		spherical	solid		gold [Au]; silver [Ag]			none	none	none	phosphate	unknown	unknown	unknown	unknown				unknown											dermal	waterborne	oral	waterborne				zebrafish	embryo
112.0	Nanocomposix BioPure (silver over gold - 80nm)	metal	aqueous reduction		ultra pure		70.25	43.9	96.6	transmission electron microscope [TEM]		spherical	solid		gold [Au]; silver [Ag]			none	none	none	phosphate	unknown	unknown	unknown	unknown				unknown											dermal	waterborne	oral	waterborne				zebrafish	embryo
113.0	Nanocomposix BioPure (silver over gold - 90nm)	metal	aqueous reduction		ultra pure		92.25	75.9	108.6	transmission electron microscope [TEM]		spherical	solid		gold [Au]; silver [Ag]			none	none	none	phosphate	unknown	unknown	unknown	unknown				unknown											dermal	waterborne	oral	waterborne				zebrafish	embryo
113.0	Nanocomposix BioPure (silver over gold - 90nm)	metal	aqueous reduction		ultra pure		92.25	75.9	108.6	transmission electron microscope [TEM]		spherical	solid		gold [Au]; silver [Ag]			none	none	none	phosphate	unknown	unknown	unknown	unknown				unknown											dermal	waterborne	oral	waterborne				zebrafish	embryo
113.0	Nanocomposix BioPure (silver over gold - 90nm)	metal	aqueous reduction		ultra pure		92.25	75.9	108.6	transmission electron microscope [TEM]		spherical	solid		gold [Au]; silver [Ag]			none	none	none	phosphate	unknown	unknown	unknown	unknown				unknown											dermal	waterborne	oral	waterborne				zebrafish	embryo
113.0	Nanocomposix BioPure (silver over gold - 90nm)	metal	aqueous reduction		ultra pure		92.25	75.9	108.6	transmission electron microscope [TEM]		spherical	solid		gold [Au]; silver [Ag]			none	none	none	phosphate	unknown	unknown	unknown	unknown				unknown											dermal	waterborne	oral	waterborne				zebrafish	embryo
113.0	Nanocomposix BioPure (silver over gold - 90nm)	metal	aqueous reduction		ultra pure		92.25	75.9	108.6	transmission electron microscope [TEM]		spherical	solid		gold [Au]; silver [Ag]			none	none	none	phosphate	unknown	unknown	unknown	unknown				unknown											dermal	waterborne	oral	waterborne				zebrafish	embryo
113.0	Nanocomposix BioPure (silver over gold - 90nm)	metal	aqueous reduction		ultra pure		92.25	75.9	108.6	transmission electron microscope [TEM]		spherical	solid		gold [Au]; silver [Ag]			none	none	none	phosphate	unknown	unknown	unknown	unknown				unknown											dermal	waterborne	oral	waterborne				zebrafish	embryo
113.0	Nanocomposix BioPure (silver over gold - 90nm)	metal	aqueous reduction		ultra pure		92.25	75.9	108.6	transmission electron microscope [TEM]		spherical	solid		gold [Au]; silver [Ag]			none	none	none	phosphate	unknown	unknown	unknown	unknown				unknown											dermal	waterborne	oral	waterborne				zebrafish	embryo
113.0	Nanocomposix BioPure (silver over gold - 90nm)	metal	aqueous reduction		ultra pure		92.25	75.9	108.6	transmission electron microscope [TEM]		spherical	solid		gold [Au]; silver [Ag]			none	none	none	phosphate	unknown	unknown	unknown	unknown				unknown											dermal	waterborne	oral	waterborne				zebrafish	embryo
114.0	Nanocomposix BioPure (silver over gold - 100nm)	metal	aqueous reduction		ultra pure		101.05	77.4	124.7	transmission electron microscope [TEM]		spherical	solid		gold [Au]; silver [Ag]			none	none	none	phosphate	unknown	unknown	unknown	unknown				unknown											dermal	waterborne	oral	waterborne				zebrafish	embryo
114.0	Nanocomposix BioPure (silver over gold - 100nm)	metal	aqueous reduction		ultra pure		101.05	77.4	124.7	transmission electron microscope [TEM]		spherical	solid		gold [Au]; silver [Ag]			none	none	none	phosphate	unknown	unknown	unknown	unknown				unknown											dermal	waterborne	oral	waterborne				zebrafish	embryo
114.0	Nanocomposix BioPure (silver over gold - 100nm)	metal	aqueous reduction		ultra pure		101.05	77.4	124.7	transmission electron microscope [TEM]		spherical	solid		gold [Au]; silver [Ag]			none	none	none	phosphate	unknown	unknown	unknown	unknown				unknown											dermal	waterborne	oral	waterborne				zebrafish	embryo
114.0	Nanocomposix BioPure (silver over gold - 100nm)	metal	aqueous reduction		ultra pure		101.05	77.4	124.7	transmission electron microscope [TEM]		spherical	solid		gold [Au]; silver [Ag]			none	none	none	phosphate	unknown	unknown	unknown	unknown				unknown											dermal	waterborne	oral	waterborne				zebrafish	embryo
114.0	Nanocomposix BioPure (silver over gold - 100nm)	metal	aqueous reduction		ultra pure		101.05	77.4	124.7	transmission electron microscope [TEM]		spherical	solid		gold [Au]; silver [Ag]			none	none	none	phosphate	unknown	unknown	unknown	unknown				unknown											dermal	waterborne	oral	waterborne				zebrafish	embryo
114.0	Nanocomposix BioPure (silver over gold - 100nm)	metal	aqueous reduction		ultra pure		101.05	77.4	124.7	transmission electron microscope [TEM]		spherical	solid		gold [Au]; silver [Ag]			none	none	none	phosphate	unknown	unknown	unknown	unknown				unknown											dermal	waterborne	oral	waterborne				zebrafish	embryo
114.0	Nanocomposix BioPure (silver over gold - 100nm)	metal	aqueous reduction		ultra pure		101.05	77.4	124.7	transmission electron microscope [TEM]		spherical	solid		gold [Au]; silver [Ag]			none	none	none	phosphate	unknown	unknown	unknown	unknown				unknown											dermal	waterborne	oral	waterborne				zebrafish	embryo
114.0	Nanocomposix BioPure (silver over gold - 100nm)	metal	aqueous reduction		ultra pure		101.05	77.4	124.7	transmission electron microscope [TEM]		spherical	solid		gold [Au]; silver [Ag]			none	none	none	phosphate	unknown	unknown	unknown	unknown				unknown											dermal	waterborne	oral	waterborne				zebrafish	embryo
115.0	Nanocomposix BioPure (silver over gold - 110nm)	metal	aqueous reduction		ultra pure		122.1	95.3	148.9	transmission electron microscope [TEM]		spherical	solid		gold [Au]; silver [Ag]			none	none	none	phosphate	unknown	unknown	unknown	unknown				unknown											dermal	waterborne	oral	waterborne				zebrafish	embryo
115.0	Nanocomposix BioPure (silver over gold - 110nm)	metal	aqueous reduction		ultra pure		122.1	95.3	148.9	transmission electron microscope [TEM]		spherical	solid		gold [Au]; silver [Ag]			none	none	none	phosphate	unknown	unknown	unknown	unknown				unknown											dermal	waterborne	oral	waterborne				zebrafish	embryo
115.0	Nanocomposix BioPure (silver over gold - 110nm)	metal	aqueous reduction		ultra pure		122.1	95.3	148.9	transmission electron microscope [TEM]		spherical	solid		gold [Au]; silver [Ag]			none	none	none	phosphate	unknown	unknown	unknown	unknown				unknown											dermal	waterborne	oral	waterborne				zebrafish	embryo
115.0	Nanocomposix BioPure (silver over gold - 110nm)	metal	aqueous reduction		ultra pure		122.1	95.3	148.9	transmission electron microscope [TEM]		spherical	solid		gold [Au]; silver [Ag]			none	none	none	phosphate	unknown	unknown	unknown	unknown				unknown											dermal	waterborne	oral	waterborne				zebrafish	embryo
115.0	Nanocomposix BioPure (silver over gold - 110nm)	metal	aqueous reduction		ultra pure		122.1	95.3	148.9	transmission electron microscope [TEM]		spherical	solid		gold [Au]; silver [Ag]			none	none	none	phosphate	unknown	unknown	unknown	unknown				unknown											dermal	waterborne	oral	waterborne				zebrafish	embryo
115.0	Nanocomposix BioPure (silver over gold - 110nm)	metal	aqueous reduction		ultra pure		122.1	95.3	148.9	transmission electron microscope [TEM]		spherical	solid		gold [Au]; silver [Ag]			none	none	none	phosphate	unknown	unknown	unknown	unknown				unknown											dermal	waterborne	oral	waterborne				zebrafish	embryo
115.0	Nanocomposix BioPure (silver over gold - 110nm)	metal	aqueous reduction		ultra pure		122.1	95.3	148.9	transmission electron microscope [TEM]		spherical	solid		gold [Au]; silver [Ag]			none	none	none	phosphate	unknown	unknown	unknown	unknown				unknown											dermal	waterborne	oral	waterborne				zebrafish	embryo
115.0	Nanocomposix BioPure (silver over gold - 110nm)	metal	aqueous reduction		ultra pure		122.1	95.3	148.9	transmission electron microscope [TEM]		spherical	solid		gold [Au]; silver [Ag]			none	none	none	phosphate	unknown	unknown	unknown	unknown				unknown											dermal	waterborne	oral	waterborne				zebrafish	embryo
12.0	Gold-TMAT(10nm)	metal	reduction using sodium borohydride in the presence of triphenylphosphine	chloroauric acid (HAuCl4)	ultra pure		10.0					spherical	solid		gold [Au]	37000.0	7287760.0	triphenyl phosphine	unknown	unknown	N,N,N-trimethylammoniumethanethiol [TMAT]	unknown	unknown	unknown	unknown				positive											dermal	waterborne	oral	waterborne				zebrafish	embryo
12.0	Gold-TMAT(10nm)	metal	reduction using sodium borohydride in the presence of triphenylphosphine	chloroauric acid (HAuCl4)	ultra pure		10.0					spherical	solid		gold [Au]	37000.0	7287760.0	triphenyl phosphine	unknown	unknown	N,N,N-trimethylammoniumethanethiol [TMAT]	unknown	unknown	unknown	unknown				positive											dermal	waterborne	oral	waterborne				zebrafish	embryo
12.0	Gold-TMAT(10nm)	metal	reduction using sodium borohydride in the presence of triphenylphosphine	chloroauric acid (HAuCl4)	ultra pure		10.0					spherical	solid		gold [Au]	37000.0	7287760.0	triphenyl phosphine	unknown	unknown	N,N,N-trimethylammoniumethanethiol [TMAT]	unknown	unknown	unknown	unknown				positive											dermal	waterborne	oral	waterborne				zebrafish	embryo
12.0	Gold-TMAT(10nm)	metal	reduction using sodium borohydride in the presence of triphenylphosphine	chloroauric acid (HAuCl4)	ultra pure		10.0					spherical	solid		gold [Au]	37000.0	7287760.0	triphenyl phosphine	unknown	unknown	N,N,N-trimethylammoniumethanethiol [TMAT]	unknown	unknown	unknown	unknown				positive											dermal	waterborne	oral	waterborne				zebrafish	embryo
12.0	Gold-TMAT(10nm)	metal	reduction using sodium borohydride in the presence of triphenylphosphine	chloroauric acid (HAuCl4)	ultra pure		10.0					spherical	solid		gold [Au]	37000.0	7287760.0	triphenyl phosphine	unknown	unknown	N,N,N-trimethylammoniumethanethiol [TMAT]	unknown	unknown	unknown	unknown				positive											dermal	waterborne	oral	waterborne				zebrafish	embryo
12.0	Gold-TMAT(10nm)	metal	reduction using sodium borohydride in the presence of triphenylphosphine	chloroauric acid (HAuCl4)	ultra pure		10.0					spherical	solid		gold [Au]	37000.0	7287760.0	triphenyl phosphine	unknown	unknown	N,N,N-trimethylammoniumethanethiol [TMAT]	unknown	unknown	unknown	unknown				positive											dermal	waterborne	oral	waterborne				zebrafish	embryo
12.0	Gold-TMAT(10nm)	metal	reduction using sodium borohydride in the presence of triphenylphosphine	chloroauric acid (HAuCl4)	ultra pure		10.0					spherical	solid		gold [Au]	37000.0	7287760.0	triphenyl phosphine	unknown	unknown	N,N,N-trimethylammoniumethanethiol [TMAT]	unknown	unknown	unknown	unknown				positive											dermal	waterborne	oral	waterborne				zebrafish	embryo
12.0	Gold-TMAT(10nm)	metal	reduction using sodium borohydride in the presence of triphenylphosphine	chloroauric acid (HAuCl4)	ultra pure		10.0					spherical	solid		gold [Au]	37000.0	7287760.0	triphenyl phosphine	unknown	unknown	N,N,N-trimethylammoniumethanethiol [TMAT]	unknown	unknown	unknown	unknown				positive											dermal	waterborne	oral	waterborne				zebrafish	embryo
127.0	ZnO Prepared in EtOH (Q002)	metal oxide	prepared in ethanol		unknown		4.7	3.9	5.5	transmission electron microscope [TEM]		unknown	unknown		zinc oxide [ZnO]			none	none	none	none	none	none	none	none				negative	-8.0										dermal	waterborne	oral	waterborne				zebrafish	embryo
127.0	ZnO Prepared in EtOH (Q002)	metal oxide	prepared in ethanol		unknown		4.7	3.9	5.5	transmission electron microscope [TEM]		unknown	unknown		zinc oxide [ZnO]			none	none	none	none	none	none	none	none				negative	-8.0										dermal	waterborne	oral	waterborne				zebrafish	embryo
127.0	ZnO Prepared in EtOH (Q002)	metal oxide	prepared in ethanol		unknown		4.7	3.9	5.5	transmission electron microscope [TEM]		unknown	unknown		zinc oxide [ZnO]			none	none	none	none	none	none	none	none				negative	-8.0										dermal	waterborne	oral	waterborne				zebrafish	embryo
127.0	ZnO Prepared in EtOH (Q002)	metal oxide	prepared in ethanol		unknown		4.7	3.9	5.5	transmission electron microscope [TEM]		unknown	unknown		zinc oxide [ZnO]			none	none	none	none	none	none	none	none				negative	-8.0										dermal	waterborne	oral	waterborne				zebrafish	embryo
127.0	ZnO Prepared in EtOH (Q002)	metal oxide	prepared in ethanol		unknown		4.7	3.9	5.5	transmission electron microscope [TEM]		unknown	unknown		zinc oxide [ZnO]			none	none	none	none	none	none	none	none				negative	-8.0										dermal	waterborne	oral	waterborne				zebrafish	embryo
127.0	ZnO Prepared in EtOH (Q002)	metal oxide	prepared in ethanol		unknown		4.7	3.9	5.5	transmission electron microscope [TEM]		unknown	unknown		zinc oxide [ZnO]			none	none	none	none	none	none	none	none				negative	-8.0										dermal	waterborne	oral	waterborne				zebrafish	embryo
127.0	ZnO Prepared in EtOH (Q002)	metal oxide	prepared in ethanol		unknown		4.7	3.9	5.5	transmission electron microscope [TEM]		unknown	unknown		zinc oxide [ZnO]			none	none	none	none	none	none	none	none				negative	-8.0										dermal	waterborne	oral	waterborne				zebrafish	embryo
127.0	ZnO Prepared in EtOH (Q002)	metal oxide	prepared in ethanol		unknown		4.7	3.9	5.5	transmission electron microscope [TEM]		unknown	unknown		zinc oxide [ZnO]			none	none	none	none	none	none	none	none				negative	-8.0										dermal	waterborne	oral	waterborne				zebrafish	embryo
128.0	Iron Oxide Prepared in EtOH (Q009)	metal oxide	prepared in ethanol		unknown		110.0	110.0	110.0			unknown	unknown		iron oxide [Fe2O3]			none	none	none	none	none	none	none	none				negative											dermal	waterborne	oral	waterborne				zebrafish	embryo
128.0	Iron Oxide Prepared in EtOH (Q009)	metal oxide	prepared in ethanol		unknown		110.0	110.0	110.0			unknown	unknown		iron oxide [Fe2O3]			none	none	none	none	none	none	none	none				negative											dermal	waterborne	oral	waterborne				zebrafish	embryo
128.0	Iron Oxide Prepared in EtOH (Q009)	metal oxide	prepared in ethanol		unknown		110.0	110.0	110.0			unknown	unknown		iron oxide [Fe2O3]			none	none	none	none	none	none	none	none				negative											dermal	waterborne	oral	waterborne				zebrafish	embryo
128.0	Iron Oxide Prepared in EtOH (Q009)	metal oxide	prepared in ethanol		unknown		110.0	110.0	110.0			unknown	unknown		iron oxide [Fe2O3]			none	none	none	none	none	none	none	none				negative											dermal	waterborne	oral	waterborne				zebrafish	embryo
128.0	Iron Oxide Prepared in EtOH (Q009)	metal oxide	prepared in ethanol		unknown		110.0	110.0	110.0			unknown	unknown		iron oxide [Fe2O3]			none	none	none	none	none	none	none	none				negative											dermal	waterborne	oral	waterborne				zebrafish	embryo
128.0	Iron Oxide Prepared in EtOH (Q009)	metal oxide	prepared in ethanol		unknown		110.0	110.0	110.0			unknown	unknown		iron oxide [Fe2O3]			none	none	none	none	none	none	none	none				negative											dermal	waterborne	oral	waterborne				zebrafish	embryo
128.0	Iron Oxide Prepared in EtOH (Q009)	metal oxide	prepared in ethanol		unknown		110.0	110.0	110.0			unknown	unknown		iron oxide [Fe2O3]			none	none	none	none	none	none	none	none				negative											dermal	waterborne	oral	waterborne				zebrafish	embryo
128.0	Iron Oxide Prepared in EtOH (Q009)	metal oxide	prepared in ethanol		unknown		110.0	110.0	110.0			unknown	unknown		iron oxide [Fe2O3]			none	none	none	none	none	none	none	none				negative											dermal	waterborne	oral	waterborne				zebrafish	embryo
129.0	ZnO Prepared in DEG (NM005)	metal oxide	prepared in DEG		unknown		4.0	4.0	4.0			unknown	unknown		zinc oxide [ZnO]			none	none	none	none	none	none	none	none				positive											dermal	waterborne	oral	waterborne				zebrafish	embryo
129.0	ZnO Prepared in DEG (NM005)	metal oxide	prepared in DEG		unknown		4.0	4.0	4.0			unknown	unknown		zinc oxide [ZnO]			none	none	none	none	none	none	none	none				positive											dermal	waterborne	oral	waterborne				zebrafish	embryo
129.0	ZnO Prepared in DEG (NM005)	metal oxide	prepared in DEG		unknown		4.0	4.0	4.0			unknown	unknown		zinc oxide [ZnO]			none	none	none	none	none	none	none	none				positive											dermal	waterborne	oral	waterborne				zebrafish	embryo
129.0	ZnO Prepared in DEG (NM005)	metal oxide	prepared in DEG		unknown		4.0	4.0	4.0			unknown	unknown		zinc oxide [ZnO]			none	none	none	none	none	none	none	none				positive											dermal	waterborne	oral	waterborne				zebrafish	embryo
129.0	ZnO Prepared in DEG (NM005)	metal oxide	prepared in DEG		unknown		4.0	4.0	4.0			unknown	unknown		zinc oxide [ZnO]			none	none	none	none	none	none	none	none				positive											dermal	waterborne	oral	waterborne				zebrafish	embryo
129.0	ZnO Prepared in DEG (NM005)	metal oxide	prepared in DEG		unknown		4.0	4.0	4.0			unknown	unknown		zinc oxide [ZnO]			none	none	none	none	none	none	none	none				positive											dermal	waterborne	oral	waterborne				zebrafish	embryo
129.0	ZnO Prepared in DEG (NM005)	metal oxide	prepared in DEG		unknown		4.0	4.0	4.0			unknown	unknown		zinc oxide [ZnO]			none	none	none	none	none	none	none	none				positive											dermal	waterborne	oral	waterborne				zebrafish	embryo
129.0	ZnO Prepared in DEG (NM005)	metal oxide	prepared in DEG		unknown		4.0	4.0	4.0			unknown	unknown		zinc oxide [ZnO]			none	none	none	none	none	none	none	none				positive											dermal	waterborne	oral	waterborne				zebrafish	embryo
13.0	Gold-MHA(10nm)	metal	reduction using sodium borohydride in the presence of triphenylphosphine	chloroauric acid (HAuCl4)	ultra pure		10.0					spherical	solid		gold [Au]	37000.0	7287760.0	none	none	none	6-mercaptohexanoic acid [MHA]	unknown	unknown	unknown	unknown				negative											dermal	waterborne	oral	waterborne				zebrafish	embryo
13.0	Gold-MHA(10nm)	metal	reduction using sodium borohydride in the presence of triphenylphosphine	chloroauric acid (HAuCl4)	ultra pure		10.0					spherical	solid		gold [Au]	37000.0	7287760.0	none	none	none	6-mercaptohexanoic acid [MHA]	unknown	unknown	unknown	unknown				negative											dermal	waterborne	oral	waterborne				zebrafish	embryo
13.0	Gold-MHA(10nm)	metal	reduction using sodium borohydride in the presence of triphenylphosphine	chloroauric acid (HAuCl4)	ultra pure		10.0					spherical	solid		gold [Au]	37000.0	7287760.0	none	none	none	6-mercaptohexanoic acid [MHA]	unknown	unknown	unknown	unknown				negative											dermal	waterborne	oral	waterborne				zebrafish	embryo
13.0	Gold-MHA(10nm)	metal	reduction using sodium borohydride in the presence of triphenylphosphine	chloroauric acid (HAuCl4)	ultra pure		10.0					spherical	solid		gold [Au]	37000.0	7287760.0	none	none	none	6-mercaptohexanoic acid [MHA]	unknown	unknown	unknown	unknown				negative											dermal	waterborne	oral	waterborne				zebrafish	embryo
13.0	Gold-MHA(10nm)	metal	reduction using sodium borohydride in the presence of triphenylphosphine	chloroauric acid (HAuCl4)	ultra pure		10.0					spherical	solid		gold [Au]	37000.0	7287760.0	none	none	none	6-mercaptohexanoic acid [MHA]	unknown	unknown	unknown	unknown				negative											dermal	waterborne	oral	waterborne				zebrafish	embryo
13.0	Gold-MHA(10nm)	metal	reduction using sodium borohydride in the presence of triphenylphosphine	chloroauric acid (HAuCl4)	ultra pure		10.0					spherical	solid		gold [Au]	37000.0	7287760.0	none	none	none	6-mercaptohexanoic acid [MHA]	unknown	unknown	unknown	unknown				negative											dermal	waterborne	oral	waterborne				zebrafish	embryo
13.0	Gold-MHA(10nm)	metal	reduction using sodium borohydride in the presence of triphenylphosphine	chloroauric acid (HAuCl4)	ultra pure		10.0					spherical	solid		gold [Au]	37000.0	7287760.0	none	none	none	6-mercaptohexanoic acid [MHA]	unknown	unknown	unknown	unknown				negative											dermal	waterborne	oral	waterborne				zebrafish	embryo
13.0	Gold-MHA(10nm)	metal	reduction using sodium borohydride in the presence of triphenylphosphine	chloroauric acid (HAuCl4)	ultra pure		10.0					spherical	solid		gold [Au]	37000.0	7287760.0	none	none	none	6-mercaptohexanoic acid [MHA]	unknown	unknown	unknown	unknown				negative											dermal	waterborne	oral	waterborne				zebrafish	embryo
130.0	5% Fe Doped ZnO (Q007)	metal oxide	prepared in ethanol		unknown		4.0	4.0	4.0			unknown	unknown		zinc oxide [ZnO]			none	none	none	ferric oxide	unknown	unknown	unknown	unknown				unknown											dermal	waterborne	oral	waterborne				zebrafish	embryo
130.0	5% Fe Doped ZnO (Q007)	metal oxide	prepared in ethanol		unknown		4.0	4.0	4.0			unknown	unknown		zinc oxide [ZnO]			none	none	none	ferric oxide	unknown	unknown	unknown	unknown				unknown											dermal	waterborne	oral	waterborne				zebrafish	embryo
130.0	5% Fe Doped ZnO (Q007)	metal oxide	prepared in ethanol		unknown		4.0	4.0	4.0			unknown	unknown		zinc oxide [ZnO]			none	none	none	ferric oxide	unknown	unknown	unknown	unknown				unknown											dermal	waterborne	oral	waterborne				zebrafish	embryo
130.0	5% Fe Doped ZnO (Q007)	metal oxide	prepared in ethanol		unknown		4.0	4.0	4.0			unknown	unknown		zinc oxide [ZnO]			none	none	none	ferric oxide	unknown	unknown	unknown	unknown				unknown											dermal	waterborne	oral	waterborne				zebrafish	embryo
130.0	5% Fe Doped ZnO (Q007)	metal oxide	prepared in ethanol		unknown		4.0	4.0	4.0			unknown	unknown		zinc oxide [ZnO]			none	none	none	ferric oxide	unknown	unknown	unknown	unknown				unknown											dermal	waterborne	oral	waterborne				zebrafish	embryo
130.0	5% Fe Doped ZnO (Q007)	metal oxide	prepared in ethanol		unknown		4.0	4.0	4.0			unknown	unknown		zinc oxide [ZnO]			none	none	none	ferric oxide	unknown	unknown	unknown	unknown				unknown											dermal	waterborne	oral	waterborne				zebrafish	embryo
130.0	5% Fe Doped ZnO (Q007)	metal oxide	prepared in ethanol		unknown		4.0	4.0	4.0			unknown	unknown		zinc oxide [ZnO]			none	none	none	ferric oxide	unknown	unknown	unknown	unknown				unknown											dermal	waterborne	oral	waterborne				zebrafish	embryo
130.0	5% Fe Doped ZnO (Q007)	metal oxide	prepared in ethanol		unknown		4.0	4.0	4.0			unknown	unknown		zinc oxide [ZnO]			none	none	none	ferric oxide	unknown	unknown	unknown	unknown				unknown											dermal	waterborne	oral	waterborne				zebrafish	embryo
132.0	Unoxidized Monothiol Capped Lead Sulfide Nanocrystals	semiconductor	unoxidized, stored under vacuum	oleic acid capped PbS nanocrystal solution	unknown		3.2	3.0	3.4	transmission electron microscope [TEM]		spherical	unknown		Lead Sulfide			none	none	none	3-mercaptopropanesulfonic acid, sodium salt	unknown	unknown	unknown	unknown				unknown											dermal	waterborne	oral	waterborne				zebrafish	embryo
132.0	Unoxidized Monothiol Capped Lead Sulfide Nanocrystals	semiconductor	unoxidized, stored under vacuum	oleic acid capped PbS nanocrystal solution	unknown		3.2	3.0	3.4	transmission electron microscope [TEM]		spherical	unknown		Lead Sulfide			none	none	none	3-mercaptopropanesulfonic acid, sodium salt	unknown	unknown	unknown	unknown				unknown											dermal	waterborne	oral	waterborne				zebrafish	embryo
132.0	Unoxidized Monothiol Capped Lead Sulfide Nanocrystals	semiconductor	unoxidized, stored under vacuum	oleic acid capped PbS nanocrystal solution	unknown		3.2	3.0	3.4	transmission electron microscope [TEM]		spherical	unknown		Lead Sulfide			none	none	none	3-mercaptopropanesulfonic acid, sodium salt	unknown	unknown	unknown	unknown				unknown											dermal	waterborne	oral	waterborne				zebrafish	embryo
132.0	Unoxidized Monothiol Capped Lead Sulfide Nanocrystals	semiconductor	unoxidized, stored under vacuum	oleic acid capped PbS nanocrystal solution	unknown		3.2	3.0	3.4	transmission electron microscope [TEM]		spherical	unknown		Lead Sulfide			none	none	none	3-mercaptopropanesulfonic acid, sodium salt	unknown	unknown	unknown	unknown				unknown											dermal	waterborne	oral	waterborne				zebrafish	embryo
132.0	Unoxidized Monothiol Capped Lead Sulfide Nanocrystals	semiconductor	unoxidized, stored under vacuum	oleic acid capped PbS nanocrystal solution	unknown		3.2	3.0	3.4	transmission electron microscope [TEM]		spherical	unknown		Lead Sulfide			none	none	none	3-mercaptopropanesulfonic acid, sodium salt	unknown	unknown	unknown	unknown				unknown											dermal	waterborne	oral	waterborne				zebrafish	embryo
132.0	Unoxidized Monothiol Capped Lead Sulfide Nanocrystals	semiconductor	unoxidized, stored under vacuum	oleic acid capped PbS nanocrystal solution	unknown		3.2	3.0	3.4	transmission electron microscope [TEM]		spherical	unknown		Lead Sulfide			none	none	none	3-mercaptopropanesulfonic acid, sodium salt	unknown	unknown	unknown	unknown				unknown											dermal	waterborne	oral	waterborne				zebrafish	embryo
132.0	Unoxidized Monothiol Capped Lead Sulfide Nanocrystals	semiconductor	unoxidized, stored under vacuum	oleic acid capped PbS nanocrystal solution	unknown		3.2	3.0	3.4	transmission electron microscope [TEM]		spherical	unknown		Lead Sulfide			none	none	none	3-mercaptopropanesulfonic acid, sodium salt	unknown	unknown	unknown	unknown				unknown											dermal	waterborne	oral	waterborne				zebrafish	embryo
132.0	Unoxidized Monothiol Capped Lead Sulfide Nanocrystals	semiconductor	unoxidized, stored under vacuum	oleic acid capped PbS nanocrystal solution	unknown		3.2	3.0	3.4	transmission electron microscope [TEM]		spherical	unknown		Lead Sulfide			none	none	none	3-mercaptopropanesulfonic acid, sodium salt	unknown	unknown	unknown	unknown				unknown											dermal	waterborne	oral	waterborne				zebrafish	embryo
133.0	Oxidized Monothiol Capped Lead Sulfide Nanocrystals	semiconductor	exposed to air after synthesis	oleic acid capped PbS nanocrystal solution	unknown		3.2	3.0	3.4	transmission electron microscope [TEM]		spherical	unknown		Lead Sulfide			none	none	none	3-mercaptopropanesulfonic acid, sodium salt	unknown	unknown	unknown	unknown				unknown											dermal	waterborne	oral	waterborne				zebrafish	embryo
133.0	Oxidized Monothiol Capped Lead Sulfide Nanocrystals	semiconductor	exposed to air after synthesis	oleic acid capped PbS nanocrystal solution	unknown		3.2	3.0	3.4	transmission electron microscope [TEM]		spherical	unknown		Lead Sulfide			none	none	none	3-mercaptopropanesulfonic acid, sodium salt	unknown	unknown	unknown	unknown				unknown											dermal	waterborne	oral	waterborne				zebrafish	embryo
133.0	Oxidized Monothiol Capped Lead Sulfide Nanocrystals	semiconductor	exposed to air after synthesis	oleic acid capped PbS nanocrystal solution	unknown		3.2	3.0	3.4	transmission electron microscope [TEM]		spherical	unknown		Lead Sulfide			none	none	none	3-mercaptopropanesulfonic acid, sodium salt	unknown	unknown	unknown	unknown				unknown											dermal	waterborne	oral	waterborne				zebrafish	embryo
133.0	Oxidized Monothiol Capped Lead Sulfide Nanocrystals	semiconductor	exposed to air after synthesis	oleic acid capped PbS nanocrystal solution	unknown		3.2	3.0	3.4	transmission electron microscope [TEM]		spherical	unknown		Lead Sulfide			none	none	none	3-mercaptopropanesulfonic acid, sodium salt	unknown	unknown	unknown	unknown				unknown											dermal	waterborne	oral	waterborne				zebrafish	embryo
133.0	Oxidized Monothiol Capped Lead Sulfide Nanocrystals	semiconductor	exposed to air after synthesis	oleic acid capped PbS nanocrystal solution	unknown		3.2	3.0	3.4	transmission electron microscope [TEM]		spherical	unknown		Lead Sulfide			none	none	none	3-mercaptopropanesulfonic acid, sodium salt	unknown	unknown	unknown	unknown				unknown											dermal	waterborne	oral	waterborne				zebrafish	embryo
133.0	Oxidized Monothiol Capped Lead Sulfide Nanocrystals	semiconductor	exposed to air after synthesis	oleic acid capped PbS nanocrystal solution	unknown		3.2	3.0	3.4	transmission electron microscope [TEM]		spherical	unknown		Lead Sulfide			none	none	none	3-mercaptopropanesulfonic acid, sodium salt	unknown	unknown	unknown	unknown				unknown											dermal	waterborne	oral	waterborne				zebrafish	embryo
133.0	Oxidized Monothiol Capped Lead Sulfide Nanocrystals	semiconductor	exposed to air after synthesis	oleic acid capped PbS nanocrystal solution	unknown		3.2	3.0	3.4	transmission electron microscope [TEM]		spherical	unknown		Lead Sulfide			none	none	none	3-mercaptopropanesulfonic acid, sodium salt	unknown	unknown	unknown	unknown				unknown											dermal	waterborne	oral	waterborne				zebrafish	embryo
133.0	Oxidized Monothiol Capped Lead Sulfide Nanocrystals	semiconductor	exposed to air after synthesis	oleic acid capped PbS nanocrystal solution	unknown		3.2	3.0	3.4	transmission electron microscope [TEM]		spherical	unknown		Lead Sulfide			none	none	none	3-mercaptopropanesulfonic acid, sodium salt	unknown	unknown	unknown	unknown				unknown											dermal	waterborne	oral	waterborne				zebrafish	embryo
134.0	Unoxidized Dithiol Capped Lead Sulfide Nanocrystals	semiconductor	unoxidized, stored under vacuum	oleic acid capped PbS nanocrystal solution	unknown		3.2	3.0	3.4	transmission electron microscope [TEM]		spherical	unknown		Lead Sulfide			none	none	none	2,3-dimercaptopropanesulfonic acid, sodium salt	unknown	unknown	unknown	unknown				unknown											dermal	waterborne	oral	waterborne				zebrafish	embryo
134.0	Unoxidized Dithiol Capped Lead Sulfide Nanocrystals	semiconductor	unoxidized, stored under vacuum	oleic acid capped PbS nanocrystal solution	unknown		3.2	3.0	3.4	transmission electron microscope [TEM]		spherical	unknown		Lead Sulfide			none	none	none	2,3-dimercaptopropanesulfonic acid, sodium salt	unknown	unknown	unknown	unknown				unknown											dermal	waterborne	oral	waterborne				zebrafish	embryo
134.0	Unoxidized Dithiol Capped Lead Sulfide Nanocrystals	semiconductor	unoxidized, stored under vacuum	oleic acid capped PbS nanocrystal solution	unknown		3.2	3.0	3.4	transmission electron microscope [TEM]		spherical	unknown		Lead Sulfide			none	none	none	2,3-dimercaptopropanesulfonic acid, sodium salt	unknown	unknown	unknown	unknown				unknown											dermal	waterborne	oral	waterborne				zebrafish	embryo
134.0	Unoxidized Dithiol Capped Lead Sulfide Nanocrystals	semiconductor	unoxidized, stored under vacuum	oleic acid capped PbS nanocrystal solution	unknown		3.2	3.0	3.4	transmission electron microscope [TEM]		spherical	unknown		Lead Sulfide			none	none	none	2,3-dimercaptopropanesulfonic acid, sodium salt	unknown	unknown	unknown	unknown				unknown											dermal	waterborne	oral	waterborne				zebrafish	embryo
134.0	Unoxidized Dithiol Capped Lead Sulfide Nanocrystals	semiconductor	unoxidized, stored under vacuum	oleic acid capped PbS nanocrystal solution	unknown		3.2	3.0	3.4	transmission electron microscope [TEM]		spherical	unknown		Lead Sulfide			none	none	none	2,3-dimercaptopropanesulfonic acid, sodium salt	unknown	unknown	unknown	unknown				unknown											dermal	waterborne	oral	waterborne				zebrafish	embryo
134.0	Unoxidized Dithiol Capped Lead Sulfide Nanocrystals	semiconductor	unoxidized, stored under vacuum	oleic acid capped PbS nanocrystal solution	unknown		3.2	3.0	3.4	transmission electron microscope [TEM]		spherical	unknown		Lead Sulfide			none	none	none	2,3-dimercaptopropanesulfonic acid, sodium salt	unknown	unknown	unknown	unknown				unknown											dermal	waterborne	oral	waterborne				zebrafish	embryo
134.0	Unoxidized Dithiol Capped Lead Sulfide Nanocrystals	semiconductor	unoxidized, stored under vacuum	oleic acid capped PbS nanocrystal solution	unknown		3.2	3.0	3.4	transmission electron microscope [TEM]		spherical	unknown		Lead Sulfide			none	none	none	2,3-dimercaptopropanesulfonic acid, sodium salt	unknown	unknown	unknown	unknown				unknown											dermal	waterborne	oral	waterborne				zebrafish	embryo
134.0	Unoxidized Dithiol Capped Lead Sulfide Nanocrystals	semiconductor	unoxidized, stored under vacuum	oleic acid capped PbS nanocrystal solution	unknown		3.2	3.0	3.4	transmission electron microscope [TEM]		spherical	unknown		Lead Sulfide			none	none	none	2,3-dimercaptopropanesulfonic acid, sodium salt	unknown	unknown	unknown	unknown				unknown											dermal	waterborne	oral	waterborne				zebrafish	embryo
135.0	Oxidized Dithiol Capped Lead Sulfide Nanocrystals	semiconductor	exposed to air after synthesis	oleic acid capped PbS nanocrystal solution	unknown		3.2	3.0	3.4	transmission electron microscope [TEM]		spherical	unknown		Lead Sulfide			none	none	none	2,3-dimercaptopropanesulfonic acid, sodium salt	unknown	unknown	unknown	unknown				unknown											dermal	waterborne	oral	waterborne				zebrafish	embryo
135.0	Oxidized Dithiol Capped Lead Sulfide Nanocrystals	semiconductor	exposed to air after synthesis	oleic acid capped PbS nanocrystal solution	unknown		3.2	3.0	3.4	transmission electron microscope [TEM]		spherical	unknown		Lead Sulfide			none	none	none	2,3-dimercaptopropanesulfonic acid, sodium salt	unknown	unknown	unknown	unknown				unknown											dermal	waterborne	oral	waterborne				zebrafish	embryo
135.0	Oxidized Dithiol Capped Lead Sulfide Nanocrystals	semiconductor	exposed to air after synthesis	oleic acid capped PbS nanocrystal solution	unknown		3.2	3.0	3.4	transmission electron microscope [TEM]		spherical	unknown		Lead Sulfide			none	none	none	2,3-dimercaptopropanesulfonic acid, sodium salt	unknown	unknown	unknown	unknown				unknown											dermal	waterborne	oral	waterborne				zebrafish	embryo
135.0	Oxidized Dithiol Capped Lead Sulfide Nanocrystals	semiconductor	exposed to air after synthesis	oleic acid capped PbS nanocrystal solution	unknown		3.2	3.0	3.4	transmission electron microscope [TEM]		spherical	unknown		Lead Sulfide			none	none	none	2,3-dimercaptopropanesulfonic acid, sodium salt	unknown	unknown	unknown	unknown				unknown											dermal	waterborne	oral	waterborne				zebrafish	embryo
135.0	Oxidized Dithiol Capped Lead Sulfide Nanocrystals	semiconductor	exposed to air after synthesis	oleic acid capped PbS nanocrystal solution	unknown		3.2	3.0	3.4	transmission electron microscope [TEM]		spherical	unknown		Lead Sulfide			none	none	none	2,3-dimercaptopropanesulfonic acid, sodium salt	unknown	unknown	unknown	unknown				unknown											dermal	waterborne	oral	waterborne				zebrafish	embryo
135.0	Oxidized Dithiol Capped Lead Sulfide Nanocrystals	semiconductor	exposed to air after synthesis	oleic acid capped PbS nanocrystal solution	unknown		3.2	3.0	3.4	transmission electron microscope [TEM]		spherical	unknown		Lead Sulfide			none	none	none	2,3-dimercaptopropanesulfonic acid, sodium salt	unknown	unknown	unknown	unknown				unknown											dermal	waterborne	oral	waterborne				zebrafish	embryo
135.0	Oxidized Dithiol Capped Lead Sulfide Nanocrystals	semiconductor	exposed to air after synthesis	oleic acid capped PbS nanocrystal solution	unknown		3.2	3.0	3.4	transmission electron microscope [TEM]		spherical	unknown		Lead Sulfide			none	none	none	2,3-dimercaptopropanesulfonic acid, sodium salt	unknown	unknown	unknown	unknown				unknown											dermal	waterborne	oral	waterborne				zebrafish	embryo
135.0	Oxidized Dithiol Capped Lead Sulfide Nanocrystals	semiconductor	exposed to air after synthesis	oleic acid capped PbS nanocrystal solution	unknown		3.2	3.0	3.4	transmission electron microscope [TEM]		spherical	unknown		Lead Sulfide			none	none	none	2,3-dimercaptopropanesulfonic acid, sodium salt	unknown	unknown	unknown	unknown				unknown											dermal	waterborne	oral	waterborne				zebrafish	embryo
136.0	ZnO I (NI001)	metal oxide			unknown		14.6	12.6	16.6	transmission electron microscope [TEM]		unknown	unknown		zinc oxide [ZnO]			none	none	none	none	none	none	none	none				positive											dermal	waterborne	oral	waterborne				zebrafish	embryo
136.0	ZnO I (NI001)	metal oxide			unknown		14.6	12.6	16.6	transmission electron microscope [TEM]		unknown	unknown		zinc oxide [ZnO]			none	none	none	none	none	none	none	none				positive											dermal	waterborne	oral	waterborne				zebrafish	embryo
136.0	ZnO I (NI001)	metal oxide			unknown		14.6	12.6	16.6	transmission electron microscope [TEM]		unknown	unknown		zinc oxide [ZnO]			none	none	none	none	none	none	none	none				positive											dermal	waterborne	oral	waterborne				zebrafish	embryo
136.0	ZnO I (NI001)	metal oxide			unknown		14.6	12.6	16.6	transmission electron microscope [TEM]		unknown	unknown		zinc oxide [ZnO]			none	none	none	none	none	none	none	none				positive											dermal	waterborne	oral	waterborne				zebrafish	embryo
136.0	ZnO I (NI001)	metal oxide			unknown		14.6	12.6	16.6	transmission electron microscope [TEM]		unknown	unknown		zinc oxide [ZnO]			none	none	none	none	none	none	none	none				positive											dermal	waterborne	oral	waterborne				zebrafish	embryo
136.0	ZnO I (NI001)	metal oxide			unknown		14.6	12.6	16.6	transmission electron microscope [TEM]		unknown	unknown		zinc oxide [ZnO]			none	none	none	none	none	none	none	none				positive											dermal	waterborne	oral	waterborne				zebrafish	embryo
136.0	ZnO I (NI001)	metal oxide			unknown		14.6	12.6	16.6	transmission electron microscope [TEM]		unknown	unknown		zinc oxide [ZnO]			none	none	none	none	none	none	none	none				positive											dermal	waterborne	oral	waterborne				zebrafish	embryo
136.0	ZnO I (NI001)	metal oxide			unknown		14.6	12.6	16.6	transmission electron microscope [TEM]		unknown	unknown		zinc oxide [ZnO]			none	none	none	none	none	none	none	none				positive											dermal	waterborne	oral	waterborne				zebrafish	embryo
137.0	ZnO I (NI002)	metal oxide			unknown		33.6	18.3	48.9	transmission electron microscope [TEM]		unknown	unknown		zinc oxide [ZnO]			none	none	none	none	none	none	none	none				positive											dermal	waterborne	oral	waterborne				zebrafish	embryo
137.0	ZnO I (NI002)	metal oxide			unknown		33.6	18.3	48.9	transmission electron microscope [TEM]		unknown	unknown		zinc oxide [ZnO]			none	none	none	none	none	none	none	none				positive											dermal	waterborne	oral	waterborne				zebrafish	embryo
137.0	ZnO I (NI002)	metal oxide			unknown		33.6	18.3	48.9	transmission electron microscope [TEM]		unknown	unknown		zinc oxide [ZnO]			none	none	none	none	none	none	none	none				positive											dermal	waterborne	oral	waterborne				zebrafish	embryo
137.0	ZnO I (NI002)	metal oxide			unknown		33.6	18.3	48.9	transmission electron microscope [TEM]		unknown	unknown		zinc oxide [ZnO]			none	none	none	none	none	none	none	none				positive											dermal	waterborne	oral	waterborne				zebrafish	embryo
137.0	ZnO I (NI002)	metal oxide			unknown		33.6	18.3	48.9	transmission electron microscope [TEM]		unknown	unknown		zinc oxide [ZnO]			none	none	none	none	none	none	none	none				positive											dermal	waterborne	oral	waterborne				zebrafish	embryo
137.0	ZnO I (NI002)	metal oxide			unknown		33.6	18.3	48.9	transmission electron microscope [TEM]		unknown	unknown		zinc oxide [ZnO]			none	none	none	none	none	none	none	none				positive											dermal	waterborne	oral	waterborne				zebrafish	embryo
137.0	ZnO I (NI002)	metal oxide			unknown		33.6	18.3	48.9	transmission electron microscope [TEM]		unknown	unknown		zinc oxide [ZnO]			none	none	none	none	none	none	none	none				positive											dermal	waterborne	oral	waterborne				zebrafish	embryo
137.0	ZnO I (NI002)	metal oxide			unknown		33.6	18.3	48.9	transmission electron microscope [TEM]		unknown	unknown		zinc oxide [ZnO]			none	none	none	none	none	none	none	none				positive											dermal	waterborne	oral	waterborne				zebrafish	embryo
138.0	ZnO I (NI003)	metal oxide			unknown		4.5	4.0	5.0	transmission electron microscope [TEM]		unknown	unknown		zinc oxide [ZnO]			none	none	none	none	none	none	none	none				positive											dermal	waterborne	oral	waterborne				zebrafish	embryo
138.0	ZnO I (NI003)	metal oxide			unknown		4.5	4.0	5.0	transmission electron microscope [TEM]		unknown	unknown		zinc oxide [ZnO]			none	none	none	none	none	none	none	none				positive											dermal	waterborne	oral	waterborne				zebrafish	embryo
138.0	ZnO I (NI003)	metal oxide			unknown		4.5	4.0	5.0	transmission electron microscope [TEM]		unknown	unknown		zinc oxide [ZnO]			none	none	none	none	none	none	none	none				positive											dermal	waterborne	oral	waterborne				zebrafish	embryo
138.0	ZnO I (NI003)	metal oxide			unknown		4.5	4.0	5.0	transmission electron microscope [TEM]		unknown	unknown		zinc oxide [ZnO]			none	none	none	none	none	none	none	none				positive											dermal	waterborne	oral	waterborne				zebrafish	embryo
138.0	ZnO I (NI003)	metal oxide			unknown		4.5	4.0	5.0	transmission electron microscope [TEM]		unknown	unknown		zinc oxide [ZnO]			none	none	none	none	none	none	none	none				positive											dermal	waterborne	oral	waterborne				zebrafish	embryo
138.0	ZnO I (NI003)	metal oxide			unknown		4.5	4.0	5.0	transmission electron microscope [TEM]		unknown	unknown		zinc oxide [ZnO]			none	none	none	none	none	none	none	none				positive											dermal	waterborne	oral	waterborne				zebrafish	embryo
138.0	ZnO I (NI003)	metal oxide			unknown		4.5	4.0	5.0	transmission electron microscope [TEM]		unknown	unknown		zinc oxide [ZnO]			none	none	none	none	none	none	none	none				positive											dermal	waterborne	oral	waterborne				zebrafish	embryo
138.0	ZnO I (NI003)	metal oxide			unknown		4.5	4.0	5.0	transmission electron microscope [TEM]		unknown	unknown		zinc oxide [ZnO]			none	none	none	none	none	none	none	none				positive											dermal	waterborne	oral	waterborne				zebrafish	embryo
139.0	ZnO I (NI005)	metal oxide			unknown		10.2	8.7	11.7	transmission electron microscope [TEM]		unknown	unknown		zinc oxide [ZnO]			none	none	none	none	none	none	none	none				positive											dermal	waterborne	oral	waterborne				zebrafish	embryo
139.0	ZnO I (NI005)	metal oxide			unknown		10.2	8.7	11.7	transmission electron microscope [TEM]		unknown	unknown		zinc oxide [ZnO]			none	none	none	none	none	none	none	none				positive											dermal	waterborne	oral	waterborne				zebrafish	embryo
139.0	ZnO I (NI005)	metal oxide			unknown		10.2	8.7	11.7	transmission electron microscope [TEM]		unknown	unknown		zinc oxide [ZnO]			none	none	none	none	none	none	none	none				positive											dermal	waterborne	oral	waterborne				zebrafish	embryo
139.0	ZnO I (NI005)	metal oxide			unknown		10.2	8.7	11.7	transmission electron microscope [TEM]		unknown	unknown		zinc oxide [ZnO]			none	none	none	none	none	none	none	none				positive											dermal	waterborne	oral	waterborne				zebrafish	embryo
139.0	ZnO I (NI005)	metal oxide			unknown		10.2	8.7	11.7	transmission electron microscope [TEM]		unknown	unknown		zinc oxide [ZnO]			none	none	none	none	none	none	none	none				positive											dermal	waterborne	oral	waterborne				zebrafish	embryo
139.0	ZnO I (NI005)	metal oxide			unknown		10.2	8.7	11.7	transmission electron microscope [TEM]		unknown	unknown		zinc oxide [ZnO]			none	none	none	none	none	none	none	none				positive											dermal	waterborne	oral	waterborne				zebrafish	embryo
139.0	ZnO I (NI005)	metal oxide			unknown		10.2	8.7	11.7	transmission electron microscope [TEM]		unknown	unknown		zinc oxide [ZnO]			none	none	none	none	none	none	none	none				positive											dermal	waterborne	oral	waterborne				zebrafish	embryo
139.0	ZnO I (NI005)	metal oxide			unknown		10.2	8.7	11.7	transmission electron microscope [TEM]		unknown	unknown		zinc oxide [ZnO]			none	none	none	none	none	none	none	none				positive											dermal	waterborne	oral	waterborne				zebrafish	embryo
14.0	Gold-MEEE(0.8nm)	metal	reduction using sodium borohydride in the presence of triphenylphosphine	chloroauric acid (HAuCl4)	ultra pure		0.8					spherical	solid		gold [Au]			none	none	none	2,2,2-[mercaptoethoxy(ethoxy)]ethanol [MEEE]	unknown	unknown	unknown	unknown				neutral											dermal	waterborne	oral	waterborne				zebrafish	embryo
14.0	Gold-MEEE(0.8nm)	metal	reduction using sodium borohydride in the presence of triphenylphosphine	chloroauric acid (HAuCl4)	ultra pure		0.8					spherical	solid		gold [Au]			none	none	none	2,2,2-[mercaptoethoxy(ethoxy)]ethanol [MEEE]	unknown	unknown	unknown	unknown				neutral											dermal	waterborne	oral	waterborne				zebrafish	embryo
14.0	Gold-MEEE(0.8nm)	metal	reduction using sodium borohydride in the presence of triphenylphosphine	chloroauric acid (HAuCl4)	ultra pure		0.8					spherical	solid		gold [Au]			none	none	none	2,2,2-[mercaptoethoxy(ethoxy)]ethanol [MEEE]	unknown	unknown	unknown	unknown				neutral											dermal	waterborne	oral	waterborne				zebrafish	embryo
14.0	Gold-MEEE(0.8nm)	metal	reduction using sodium borohydride in the presence of triphenylphosphine	chloroauric acid (HAuCl4)	ultra pure		0.8					spherical	solid		gold [Au]			none	none	none	2,2,2-[mercaptoethoxy(ethoxy)]ethanol [MEEE]	unknown	unknown	unknown	unknown				neutral											dermal	waterborne	oral	waterborne				zebrafish	embryo
14.0	Gold-MEEE(0.8nm)	metal	reduction using sodium borohydride in the presence of triphenylphosphine	chloroauric acid (HAuCl4)	ultra pure		0.8					spherical	solid		gold [Au]			none	none	none	2,2,2-[mercaptoethoxy(ethoxy)]ethanol [MEEE]	unknown	unknown	unknown	unknown				neutral											dermal	waterborne	oral	waterborne				zebrafish	embryo
14.0	Gold-MEEE(0.8nm)	metal	reduction using sodium borohydride in the presence of triphenylphosphine	chloroauric acid (HAuCl4)	ultra pure		0.8					spherical	solid		gold [Au]			none	none	none	2,2,2-[mercaptoethoxy(ethoxy)]ethanol [MEEE]	unknown	unknown	unknown	unknown				neutral											dermal	waterborne	oral	waterborne				zebrafish	embryo
14.0	Gold-MEEE(0.8nm)	metal	reduction using sodium borohydride in the presence of triphenylphosphine	chloroauric acid (HAuCl4)	ultra pure		0.8					spherical	solid		gold [Au]			none	none	none	2,2,2-[mercaptoethoxy(ethoxy)]ethanol [MEEE]	unknown	unknown	unknown	unknown				neutral											dermal	waterborne	oral	waterborne				zebrafish	embryo
14.0	Gold-MEEE(0.8nm)	metal	reduction using sodium borohydride in the presence of triphenylphosphine	chloroauric acid (HAuCl4)	ultra pure		0.8					spherical	solid		gold [Au]			none	none	none	2,2,2-[mercaptoethoxy(ethoxy)]ethanol [MEEE]	unknown	unknown	unknown	unknown				neutral											dermal	waterborne	oral	waterborne				zebrafish	embryo
140.0	ZnO II (QJ006)	metal oxide			unknown		4.9	4.9	4.9	transmission electron microscope [TEM]		unknown	unknown		zinc oxide [ZnO]			none	none	none	none	none	none	none	none				negative											dermal	waterborne	oral	waterborne				zebrafish	embryo
140.0	ZnO II (QJ006)	metal oxide			unknown		4.9	4.9	4.9	transmission electron microscope [TEM]		unknown	unknown		zinc oxide [ZnO]			none	none	none	none	none	none	none	none				negative											dermal	waterborne	oral	waterborne				zebrafish	embryo
140.0	ZnO II (QJ006)	metal oxide			unknown		4.9	4.9	4.9	transmission electron microscope [TEM]		unknown	unknown		zinc oxide [ZnO]			none	none	none	none	none	none	none	none				negative											dermal	waterborne	oral	waterborne				zebrafish	embryo
140.0	ZnO II (QJ006)	metal oxide			unknown		4.9	4.9	4.9	transmission electron microscope [TEM]		unknown	unknown		zinc oxide [ZnO]			none	none	none	none	none	none	none	none				negative											dermal	waterborne	oral	waterborne				zebrafish	embryo
140.0	ZnO II (QJ006)	metal oxide			unknown		4.9	4.9	4.9	transmission electron microscope [TEM]		unknown	unknown		zinc oxide [ZnO]			none	none	none	none	none	none	none	none				negative											dermal	waterborne	oral	waterborne				zebrafish	embryo
140.0	ZnO II (QJ006)	metal oxide			unknown		4.9	4.9	4.9	transmission electron microscope [TEM]		unknown	unknown		zinc oxide [ZnO]			none	none	none	none	none	none	none	none				negative											dermal	waterborne	oral	waterborne				zebrafish	embryo
140.0	ZnO II (QJ006)	metal oxide			unknown		4.9	4.9	4.9	transmission electron microscope [TEM]		unknown	unknown		zinc oxide [ZnO]			none	none	none	none	none	none	none	none				negative											dermal	waterborne	oral	waterborne				zebrafish	embryo
140.0	ZnO II (QJ006)	metal oxide			unknown		4.9	4.9	4.9	transmission electron microscope [TEM]		unknown	unknown		zinc oxide [ZnO]			none	none	none	none	none	none	none	none				negative											dermal	waterborne	oral	waterborne				zebrafish	embryo
147.0	Cellulose Nanofibers by homogenization	cellulose	Mechanical homogenization		as synthesized	Endotoxin (EU/mL): 682; Glucan (ng/mg or mL): 116.1						fibrous	unknown		cellulose			none	none	none	none	none	none	none	none				unknown				fishwater (see Harper et al. 2011 for composition)		25.0			stable	EZ Metric	dermal	waterborne	oral	waterborne				zebrafish	embryo	sub-chronic
147.0	Cellulose Nanofibers by homogenization	cellulose	Mechanical homogenization		as synthesized	Endotoxin (EU/mL): 682; Glucan (ng/mg or mL): 116.1						fibrous	unknown		cellulose			none	none	none	none	none	none	none	none				unknown				fishwater (see Harper et al. 2011 for composition)		25.0			stable	EZ Metric	dermal	waterborne	oral	waterborne				zebrafish	embryo	sub-chronic
147.0	Cellulose Nanofibers by homogenization	cellulose	Mechanical homogenization		as synthesized	Endotoxin (EU/mL): 682; Glucan (ng/mg or mL): 116.1						fibrous	unknown		cellulose			none	none	none	none	none	none	none	none				unknown				fishwater (see Harper et al. 2011 for composition)		25.0			stable	EZ Metric	dermal	waterborne	oral	waterborne				zebrafish	embryo	sub-chronic
147.0	Cellulose Nanofibers by homogenization	cellulose	Mechanical homogenization		as synthesized	Endotoxin (EU/mL): 682; Glucan (ng/mg or mL): 116.1						fibrous	unknown		cellulose			none	none	none	none	none	none	none	none				unknown				fishwater (see Harper et al. 2011 for composition)		25.0			stable	EZ Metric	dermal	waterborne	oral	waterborne				zebrafish	embryo	sub-chronic
147.0	Cellulose Nanofibers by homogenization	cellulose	Mechanical homogenization		as synthesized	Endotoxin (EU/mL): 682; Glucan (ng/mg or mL): 116.1						fibrous	unknown		cellulose			none	none	none	none	none	none	none	none				unknown				fishwater (see Harper et al. 2011 for composition)		25.0			stable	EZ Metric	dermal	waterborne	oral	waterborne				zebrafish	embryo	sub-chronic
147.0	Cellulose Nanofibers by homogenization	cellulose	Mechanical homogenization		as synthesized	Endotoxin (EU/mL): 682; Glucan (ng/mg or mL): 116.1						fibrous	unknown		cellulose			none	none	none	none	none	none	none	none				unknown				fishwater (see Harper et al. 2011 for composition)		25.0			stable	EZ Metric	dermal	waterborne	oral	waterborne				zebrafish	embryo	sub-chronic
148.0	Cellulose Nanofibers by Sulfonation	cellulose	Sulfonation		as synthesized	Endotoxin (EU/mL): 164; Glucan (ng/mg or mL): 11.6						fibrous	unknown		cellulose			none	none	none	carboxyl	unknown	unknown	unknown	unknown				negative				fishwater (see Harper et al. 2011 for composition)		25.0			stable	EZ Metric	dermal	waterborne	oral	waterborne				zebrafish	embryo	sub-chronic
148.0	Cellulose Nanofibers by Sulfonation	cellulose	Sulfonation		as synthesized	Endotoxin (EU/mL): 164; Glucan (ng/mg or mL): 11.6						fibrous	unknown		cellulose			none	none	none	carboxyl	unknown	unknown	unknown	unknown				negative				fishwater (see Harper et al. 2011 for composition)		25.0			stable	EZ Metric	dermal	waterborne	oral	waterborne				zebrafish	embryo	sub-chronic
148.0	Cellulose Nanofibers by Sulfonation	cellulose	Sulfonation		as synthesized	Endotoxin (EU/mL): 164; Glucan (ng/mg or mL): 11.6						fibrous	unknown		cellulose			none	none	none	carboxyl	unknown	unknown	unknown	unknown				negative				fishwater (see Harper et al. 2011 for composition)		25.0			stable	EZ Metric	dermal	waterborne	oral	waterborne				zebrafish	embryo	sub-chronic
148.0	Cellulose Nanofibers by Sulfonation	cellulose	Sulfonation		as synthesized	Endotoxin (EU/mL): 164; Glucan (ng/mg or mL): 11.6						fibrous	unknown		cellulose			none	none	none	carboxyl	unknown	unknown	unknown	unknown				negative				fishwater (see Harper et al. 2011 for composition)		25.0			stable	EZ Metric	dermal	waterborne	oral	waterborne				zebrafish	embryo	sub-chronic
148.0	Cellulose Nanofibers by Sulfonation	cellulose	Sulfonation		as synthesized	Endotoxin (EU/mL): 164; Glucan (ng/mg or mL): 11.6						fibrous	unknown		cellulose			none	none	none	carboxyl	unknown	unknown	unknown	unknown				negative				fishwater (see Harper et al. 2011 for composition)		25.0			stable	EZ Metric	dermal	waterborne	oral	waterborne				zebrafish	embryo	sub-chronic
148.0	Cellulose Nanofibers by Sulfonation	cellulose	Sulfonation		as synthesized	Endotoxin (EU/mL): 164; Glucan (ng/mg or mL): 11.6						fibrous	unknown		cellulose			none	none	none	carboxyl	unknown	unknown	unknown	unknown				negative				fishwater (see Harper et al. 2011 for composition)		25.0			stable	EZ Metric	dermal	waterborne	oral	waterborne				zebrafish	embryo	sub-chronic
149.0	Cellulose Nanofibers by Tempo	cellulose	TEMPO		as synthesized	Endotoxin (EU/mL): 2740; Glucan (ng/mg or mL): 4.4						fibrous	unknown		cellulose			none	none	none	carboxyl	unknown	unknown	unknown	unknown				negative				fishwater (see Harper et al. 2011 for composition)		25.0			stable	EZ Metric	dermal	waterborne	oral	waterborne				zebrafish	embryo	sub-chronic
149.0	Cellulose Nanofibers by Tempo	cellulose	TEMPO		as synthesized	Endotoxin (EU/mL): 2740; Glucan (ng/mg or mL): 4.4						fibrous	unknown		cellulose			none	none	none	carboxyl	unknown	unknown	unknown	unknown				negative				fishwater (see Harper et al. 2011 for composition)		25.0			stable	EZ Metric	dermal	waterborne	oral	waterborne				zebrafish	embryo	sub-chronic
149.0	Cellulose Nanofibers by Tempo	cellulose	TEMPO		as synthesized	Endotoxin (EU/mL): 2740; Glucan (ng/mg or mL): 4.4						fibrous	unknown		cellulose			none	none	none	carboxyl	unknown	unknown	unknown	unknown				negative				fishwater (see Harper et al. 2011 for composition)		25.0			stable	EZ Metric	dermal	waterborne	oral	waterborne				zebrafish	embryo	sub-chronic
149.0	Cellulose Nanofibers by Tempo	cellulose	TEMPO		as synthesized	Endotoxin (EU/mL): 2740; Glucan (ng/mg or mL): 4.4						fibrous	unknown		cellulose			none	none	none	carboxyl	unknown	unknown	unknown	unknown				negative				fishwater (see Harper et al. 2011 for composition)		25.0			stable	EZ Metric	dermal	waterborne	oral	waterborne				zebrafish	embryo	sub-chronic
149.0	Cellulose Nanofibers by Tempo	cellulose	TEMPO		as synthesized	Endotoxin (EU/mL): 2740; Glucan (ng/mg or mL): 4.4						fibrous	unknown		cellulose			none	none	none	carboxyl	unknown	unknown	unknown	unknown				negative				fishwater (see Harper et al. 2011 for composition)		25.0			stable	EZ Metric	dermal	waterborne	oral	waterborne				zebrafish	embryo	sub-chronic
149.0	Cellulose Nanofibers by Tempo	cellulose	TEMPO		as synthesized	Endotoxin (EU/mL): 2740; Glucan (ng/mg or mL): 4.4						fibrous	unknown		cellulose			none	none	none	carboxyl	unknown	unknown	unknown	unknown				negative				fishwater (see Harper et al. 2011 for composition)		25.0			stable	EZ Metric	dermal	waterborne	oral	waterborne				zebrafish	embryo	sub-chronic
15.0	Gold-MEEE(1.5 nm)	metal	reduction using sodium borohydride in the presence of triphenylphosphine	chloroauric acid (HAuCl4)	ultra pure		1.5					spherical	solid		gold [Au]			none	none	none	2,2,2-[mercaptoethoxy(ethoxy)]ethanol [MEEE]	unknown	unknown	unknown	unknown				neutral											dermal	waterborne	oral	waterborne				zebrafish	embryo
15.0	Gold-MEEE(1.5 nm)	metal	reduction using sodium borohydride in the presence of triphenylphosphine	chloroauric acid (HAuCl4)	ultra pure		1.5					spherical	solid		gold [Au]			none	none	none	2,2,2-[mercaptoethoxy(ethoxy)]ethanol [MEEE]	unknown	unknown	unknown	unknown				neutral											dermal	waterborne	oral	waterborne				zebrafish	embryo
15.0	Gold-MEEE(1.5 nm)	metal	reduction using sodium borohydride in the presence of triphenylphosphine	chloroauric acid (HAuCl4)	ultra pure		1.5					spherical	solid		gold [Au]			none	none	none	2,2,2-[mercaptoethoxy(ethoxy)]ethanol [MEEE]	unknown	unknown	unknown	unknown				neutral											dermal	waterborne	oral	waterborne				zebrafish	embryo
15.0	Gold-MEEE(1.5 nm)	metal	reduction using sodium borohydride in the presence of triphenylphosphine	chloroauric acid (HAuCl4)	ultra pure		1.5					spherical	solid		gold [Au]			none	none	none	2,2,2-[mercaptoethoxy(ethoxy)]ethanol [MEEE]	unknown	unknown	unknown	unknown				neutral											dermal	waterborne	oral	waterborne				zebrafish	embryo
15.0	Gold-MEEE(1.5 nm)	metal	reduction using sodium borohydride in the presence of triphenylphosphine	chloroauric acid (HAuCl4)	ultra pure		1.5					spherical	solid		gold [Au]			none	none	none	2,2,2-[mercaptoethoxy(ethoxy)]ethanol [MEEE]	unknown	unknown	unknown	unknown				neutral											dermal	waterborne	oral	waterborne				zebrafish	embryo
15.0	Gold-MEEE(1.5 nm)	metal	reduction using sodium borohydride in the presence of triphenylphosphine	chloroauric acid (HAuCl4)	ultra pure		1.5					spherical	solid		gold [Au]			none	none	none	2,2,2-[mercaptoethoxy(ethoxy)]ethanol [MEEE]	unknown	unknown	unknown	unknown				neutral											dermal	waterborne	oral	waterborne				zebrafish	embryo
15.0	Gold-MEEE(1.5 nm)	metal	reduction using sodium borohydride in the presence of triphenylphosphine	chloroauric acid (HAuCl4)	ultra pure		1.5					spherical	solid		gold [Au]			none	none	none	2,2,2-[mercaptoethoxy(ethoxy)]ethanol [MEEE]	unknown	unknown	unknown	unknown				neutral											dermal	waterborne	oral	waterborne				zebrafish	embryo
15.0	Gold-MEEE(1.5 nm)	metal	reduction using sodium borohydride in the presence of triphenylphosphine	chloroauric acid (HAuCl4)	ultra pure		1.5					spherical	solid		gold [Au]			none	none	none	2,2,2-[mercaptoethoxy(ethoxy)]ethanol [MEEE]	unknown	unknown	unknown	unknown				neutral											dermal	waterborne	oral	waterborne				zebrafish	embryo
150.0	BioVision CNC BV3-2-11	cellulose			as synthesized							fibrous	unknown		cellulose			none	none	none	carboxyl	unknown	unknown	unknown	unknown				unknown									stable	EZ Metric	dermal	waterborne	oral	waterborne				zebrafish	embryo	sub-chronic
150.0	BioVision CNC BV3-2-11	cellulose			as synthesized							fibrous	unknown		cellulose			none	none	none	carboxyl	unknown	unknown	unknown	unknown				unknown									stable	EZ Metric	dermal	waterborne	oral	waterborne				zebrafish	embryo	sub-chronic
150.0	BioVision CNC BV3-2-11	cellulose			as synthesized							fibrous	unknown		cellulose			none	none	none	carboxyl	unknown	unknown	unknown	unknown				unknown									stable	EZ Metric	dermal	waterborne	oral	waterborne				zebrafish	embryo	sub-chronic
150.0	BioVision CNC BV3-2-11	cellulose			as synthesized							fibrous	unknown		cellulose			none	none	none	carboxyl	unknown	unknown	unknown	unknown				unknown									stable	EZ Metric	dermal	waterborne	oral	waterborne				zebrafish	embryo	sub-chronic
150.0	BioVision CNC BV3-2-11	cellulose			as synthesized							fibrous	unknown		cellulose			none	none	none	carboxyl	unknown	unknown	unknown	unknown				unknown									stable	EZ Metric	dermal	waterborne	oral	waterborne				zebrafish	embryo	sub-chronic
150.0	BioVision CNC BV3-2-11	cellulose			as synthesized							fibrous	unknown		cellulose			none	none	none	carboxyl	unknown	unknown	unknown	unknown				unknown									stable	EZ Metric	dermal	waterborne	oral	waterborne				zebrafish	embryo	sub-chronic
151.0	CNC_EDC-Taurine DW-1-23-4	cellulose	EDC conjugation		as synthesized							fibrous	unknown		cellulose			none	none	none	taurine	unknown	unknown	unknown	unknown				unknown									stable	EZ Metric	dermal	waterborne	oral	waterborne				zebrafish	embryo	sub-chronic
151.0	CNC_EDC-Taurine DW-1-23-4	cellulose	EDC conjugation		as synthesized							fibrous	unknown		cellulose			none	none	none	taurine	unknown	unknown	unknown	unknown				unknown									stable	EZ Metric	dermal	waterborne	oral	waterborne				zebrafish	embryo	sub-chronic
151.0	CNC_EDC-Taurine DW-1-23-4	cellulose	EDC conjugation		as synthesized							fibrous	unknown		cellulose			none	none	none	taurine	unknown	unknown	unknown	unknown				unknown									stable	EZ Metric	dermal	waterborne	oral	waterborne				zebrafish	embryo	sub-chronic
151.0	CNC_EDC-Taurine DW-1-23-4	cellulose	EDC conjugation		as synthesized							fibrous	unknown		cellulose			none	none	none	taurine	unknown	unknown	unknown	unknown				unknown									stable	EZ Metric	dermal	waterborne	oral	waterborne				zebrafish	embryo	sub-chronic
151.0	CNC_EDC-Taurine DW-1-23-4	cellulose	EDC conjugation		as synthesized							fibrous	unknown		cellulose			none	none	none	taurine	unknown	unknown	unknown	unknown				unknown									stable	EZ Metric	dermal	waterborne	oral	waterborne				zebrafish	embryo	sub-chronic
151.0	CNC_EDC-Taurine DW-1-23-4	cellulose	EDC conjugation		as synthesized							fibrous	unknown		cellulose			none	none	none	taurine	unknown	unknown	unknown	unknown				unknown									stable	EZ Metric	dermal	waterborne	oral	waterborne				zebrafish	embryo	sub-chronic
152.0	CNC_EDC-MEE DW-1-24-3	cellulose	EDC conjugation		as synthesized							fibrous	unknown		cellulose			none	none	none	2-(2-mercaptoethoxy)ethanol [MEE]	unknown	unknown	unknown	unknown				unknown									stable	EZ Metric	dermal	waterborne	oral	waterborne				zebrafish	embryo	sub-chronic
152.0	CNC_EDC-MEE DW-1-24-3	cellulose	EDC conjugation		as synthesized							fibrous	unknown		cellulose			none	none	none	2-(2-mercaptoethoxy)ethanol [MEE]	unknown	unknown	unknown	unknown				unknown									stable	EZ Metric	dermal	waterborne	oral	waterborne				zebrafish	embryo	sub-chronic
152.0	CNC_EDC-MEE DW-1-24-3	cellulose	EDC conjugation		as synthesized							fibrous	unknown		cellulose			none	none	none	2-(2-mercaptoethoxy)ethanol [MEE]	unknown	unknown	unknown	unknown				unknown									stable	EZ Metric	dermal	waterborne	oral	waterborne				zebrafish	embryo	sub-chronic
152.0	CNC_EDC-MEE DW-1-24-3	cellulose	EDC conjugation		as synthesized							fibrous	unknown		cellulose			none	none	none	2-(2-mercaptoethoxy)ethanol [MEE]	unknown	unknown	unknown	unknown				unknown									stable	EZ Metric	dermal	waterborne	oral	waterborne				zebrafish	embryo	sub-chronic
152.0	CNC_EDC-MEE DW-1-24-3	cellulose	EDC conjugation		as synthesized							fibrous	unknown		cellulose			none	none	none	2-(2-mercaptoethoxy)ethanol [MEE]	unknown	unknown	unknown	unknown				unknown									stable	EZ Metric	dermal	waterborne	oral	waterborne				zebrafish	embryo	sub-chronic
152.0	CNC_EDC-MEE DW-1-24-3	cellulose	EDC conjugation		as synthesized							fibrous	unknown		cellulose			none	none	none	2-(2-mercaptoethoxy)ethanol [MEE]	unknown	unknown	unknown	unknown				unknown									stable	EZ Metric	dermal	waterborne	oral	waterborne				zebrafish	embryo	sub-chronic
153.0	CNC_EDC-Taurine DW-1-28-3	cellulose	EDC conjugation		as synthesized							fibrous	unknown		cellulose			none	none	none	taurine	unknown	unknown	unknown	unknown				unknown									stable	EZ Metric	dermal	waterborne	oral	waterborne				zebrafish	embryo	sub-chronic
153.0	CNC_EDC-Taurine DW-1-28-3	cellulose	EDC conjugation		as synthesized							fibrous	unknown		cellulose			none	none	none	taurine	unknown	unknown	unknown	unknown				unknown									stable	EZ Metric	dermal	waterborne	oral	waterborne				zebrafish	embryo	sub-chronic
153.0	CNC_EDC-Taurine DW-1-28-3	cellulose	EDC conjugation		as synthesized							fibrous	unknown		cellulose			none	none	none	taurine	unknown	unknown	unknown	unknown				unknown									stable	EZ Metric	dermal	waterborne	oral	waterborne				zebrafish	embryo	sub-chronic
153.0	CNC_EDC-Taurine DW-1-28-3	cellulose	EDC conjugation		as synthesized							fibrous	unknown		cellulose			none	none	none	taurine	unknown	unknown	unknown	unknown				unknown									stable	EZ Metric	dermal	waterborne	oral	waterborne				zebrafish	embryo	sub-chronic
153.0	CNC_EDC-Taurine DW-1-28-3	cellulose	EDC conjugation		as synthesized							fibrous	unknown		cellulose			none	none	none	taurine	unknown	unknown	unknown	unknown				unknown									stable	EZ Metric	dermal	waterborne	oral	waterborne				zebrafish	embryo	sub-chronic
153.0	CNC_EDC-Taurine DW-1-28-3	cellulose	EDC conjugation		as synthesized							fibrous	unknown		cellulose			none	none	none	taurine	unknown	unknown	unknown	unknown				unknown									stable	EZ Metric	dermal	waterborne	oral	waterborne				zebrafish	embryo	sub-chronic
154.0	CNC_EDC-MEE DW-1-38-4	cellulose	EDC conjugation		as synthesized							fibrous	unknown		cellulose			none	none	none	2-(2-mercaptoethoxy)ethanol [MEE]	unknown	unknown	unknown	unknown				unknown									stable	EZ Metric	dermal	waterborne	oral	waterborne				zebrafish	embryo	sub-chronic
154.0	CNC_EDC-MEE DW-1-38-4	cellulose	EDC conjugation		as synthesized							fibrous	unknown		cellulose			none	none	none	2-(2-mercaptoethoxy)ethanol [MEE]	unknown	unknown	unknown	unknown				unknown									stable	EZ Metric	dermal	waterborne	oral	waterborne				zebrafish	embryo	sub-chronic
154.0	CNC_EDC-MEE DW-1-38-4	cellulose	EDC conjugation		as synthesized							fibrous	unknown		cellulose			none	none	none	2-(2-mercaptoethoxy)ethanol [MEE]	unknown	unknown	unknown	unknown				unknown									stable	EZ Metric	dermal	waterborne	oral	waterborne				zebrafish	embryo	sub-chronic
154.0	CNC_EDC-MEE DW-1-38-4	cellulose	EDC conjugation		as synthesized							fibrous	unknown		cellulose			none	none	none	2-(2-mercaptoethoxy)ethanol [MEE]	unknown	unknown	unknown	unknown				unknown									stable	EZ Metric	dermal	waterborne	oral	waterborne				zebrafish	embryo	sub-chronic
154.0	CNC_EDC-MEE DW-1-38-4	cellulose	EDC conjugation		as synthesized							fibrous	unknown		cellulose			none	none	none	2-(2-mercaptoethoxy)ethanol [MEE]	unknown	unknown	unknown	unknown				unknown									stable	EZ Metric	dermal	waterborne	oral	waterborne				zebrafish	embryo	sub-chronic
154.0	CNC_EDC-MEE DW-1-38-4	cellulose	EDC conjugation		as synthesized							fibrous	unknown		cellulose			none	none	none	2-(2-mercaptoethoxy)ethanol [MEE]	unknown	unknown	unknown	unknown				unknown									stable	EZ Metric	dermal	waterborne	oral	waterborne				zebrafish	embryo	sub-chronic
155.0	CNC_EDC-Taurine DW-1-40-1	cellulose	EDC conjugation		as synthesized							fibrous	unknown		cellulose			none	none	none	taurine	unknown	unknown	unknown	unknown				unknown									stable	EZ Metric	dermal	waterborne	oral	waterborne				zebrafish	embryo	sub-chronic
155.0	CNC_EDC-Taurine DW-1-40-1	cellulose	EDC conjugation		as synthesized							fibrous	unknown		cellulose			none	none	none	taurine	unknown	unknown	unknown	unknown				unknown									stable	EZ Metric	dermal	waterborne	oral	waterborne				zebrafish	embryo	sub-chronic
155.0	CNC_EDC-Taurine DW-1-40-1	cellulose	EDC conjugation		as synthesized							fibrous	unknown		cellulose			none	none	none	taurine	unknown	unknown	unknown	unknown				unknown									stable	EZ Metric	dermal	waterborne	oral	waterborne				zebrafish	embryo	sub-chronic
155.0	CNC_EDC-Taurine DW-1-40-1	cellulose	EDC conjugation		as synthesized							fibrous	unknown		cellulose			none	none	none	taurine	unknown	unknown	unknown	unknown				unknown									stable	EZ Metric	dermal	waterborne	oral	waterborne				zebrafish	embryo	sub-chronic
155.0	CNC_EDC-Taurine DW-1-40-1	cellulose	EDC conjugation		as synthesized							fibrous	unknown		cellulose			none	none	none	taurine	unknown	unknown	unknown	unknown				unknown									stable	EZ Metric	dermal	waterborne	oral	waterborne				zebrafish	embryo	sub-chronic
155.0	CNC_EDC-Taurine DW-1-40-1	cellulose	EDC conjugation		as synthesized							fibrous	unknown		cellulose			none	none	none	taurine	unknown	unknown	unknown	unknown				unknown									stable	EZ Metric	dermal	waterborne	oral	waterborne				zebrafish	embryo	sub-chronic
156.0	CNC_EDC-Ethlylenediamine MA-1-42-1	cellulose	EDC conjugation		as synthesized							fibrous	unknown		cellulose			none	none	none	ethylenediamine	unknown	unknown	unknown	unknown				unknown									stable	EZ Metric	dermal	waterborne	oral	waterborne				zebrafish	embryo	sub-chronic
156.0	CNC_EDC-Ethlylenediamine MA-1-42-1	cellulose	EDC conjugation		as synthesized							fibrous	unknown		cellulose			none	none	none	ethylenediamine	unknown	unknown	unknown	unknown				unknown									stable	EZ Metric	dermal	waterborne	oral	waterborne				zebrafish	embryo	sub-chronic
156.0	CNC_EDC-Ethlylenediamine MA-1-42-1	cellulose	EDC conjugation		as synthesized							fibrous	unknown		cellulose			none	none	none	ethylenediamine	unknown	unknown	unknown	unknown				unknown									stable	EZ Metric	dermal	waterborne	oral	waterborne				zebrafish	embryo	sub-chronic
156.0	CNC_EDC-Ethlylenediamine MA-1-42-1	cellulose	EDC conjugation		as synthesized							fibrous	unknown		cellulose			none	none	none	ethylenediamine	unknown	unknown	unknown	unknown				unknown									stable	EZ Metric	dermal	waterborne	oral	waterborne				zebrafish	embryo	sub-chronic
156.0	CNC_EDC-Ethlylenediamine MA-1-42-1	cellulose	EDC conjugation		as synthesized							fibrous	unknown		cellulose			none	none	none	ethylenediamine	unknown	unknown	unknown	unknown				unknown									stable	EZ Metric	dermal	waterborne	oral	waterborne				zebrafish	embryo	sub-chronic
156.0	CNC_EDC-Ethlylenediamine MA-1-42-1	cellulose	EDC conjugation		as synthesized							fibrous	unknown		cellulose			none	none	none	ethylenediamine	unknown	unknown	unknown	unknown				unknown									stable	EZ Metric	dermal	waterborne	oral	waterborne				zebrafish	embryo	sub-chronic
157.0	CNC_EDC-Hexamethylethlylene diamine MA-1-62-1	cellulose	EDC conjugation		as synthesized							fibrous	unknown		cellulose			none	none	none	hexamethylene diamine	unknown	unknown	unknown	unknown				unknown									stable	EZ Metric	dermal	waterborne	oral	waterborne				zebrafish	embryo	sub-chronic
157.0	CNC_EDC-Hexamethylethlylene diamine MA-1-62-1	cellulose	EDC conjugation		as synthesized							fibrous	unknown		cellulose			none	none	none	hexamethylene diamine	unknown	unknown	unknown	unknown				unknown									stable	EZ Metric	dermal	waterborne	oral	waterborne				zebrafish	embryo	sub-chronic
157.0	CNC_EDC-Hexamethylethlylene diamine MA-1-62-1	cellulose	EDC conjugation		as synthesized							fibrous	unknown		cellulose			none	none	none	hexamethylene diamine	unknown	unknown	unknown	unknown				unknown									stable	EZ Metric	dermal	waterborne	oral	waterborne				zebrafish	embryo	sub-chronic
157.0	CNC_EDC-Hexamethylethlylene diamine MA-1-62-1	cellulose	EDC conjugation		as synthesized							fibrous	unknown		cellulose			none	none	none	hexamethylene diamine	unknown	unknown	unknown	unknown				unknown									stable	EZ Metric	dermal	waterborne	oral	waterborne				zebrafish	embryo	sub-chronic
157.0	CNC_EDC-Hexamethylethlylene diamine MA-1-62-1	cellulose	EDC conjugation		as synthesized							fibrous	unknown		cellulose			none	none	none	hexamethylene diamine	unknown	unknown	unknown	unknown				unknown									stable	EZ Metric	dermal	waterborne	oral	waterborne				zebrafish	embryo	sub-chronic
157.0	CNC_EDC-Hexamethylethlylene diamine MA-1-62-1	cellulose	EDC conjugation		as synthesized							fibrous	unknown		cellulose			none	none	none	hexamethylene diamine	unknown	unknown	unknown	unknown				unknown									stable	EZ Metric	dermal	waterborne	oral	waterborne				zebrafish	embryo	sub-chronic
158.0	CNC_Carboxylated MA-1-77-1	cellulose			as synthesized		76.0	15.0	137.0	TEM	Titan TEM	fibrous	solid		cellulose			none	none	none	carboxyl	unknown	unknown	unknown	unknown				negative									stable	EZ Metric	dermal	waterborne	oral	waterborne				zebrafish	embryo	sub-chronic
158.0	CNC_Carboxylated MA-1-77-1	cellulose			as synthesized		76.0	15.0	137.0	TEM	Titan TEM	fibrous	solid		cellulose			none	none	none	carboxyl	unknown	unknown	unknown	unknown				negative									stable	EZ Metric	dermal	waterborne	oral	waterborne				zebrafish	embryo	sub-chronic
158.0	CNC_Carboxylated MA-1-77-1	cellulose			as synthesized		76.0	15.0	137.0	TEM	Titan TEM	fibrous	solid		cellulose			none	none	none	carboxyl	unknown	unknown	unknown	unknown				negative									stable	EZ Metric	dermal	waterborne	oral	waterborne				zebrafish	embryo	sub-chronic
158.0	CNC_Carboxylated MA-1-77-1	cellulose			as synthesized		76.0	15.0	137.0	TEM	Titan TEM	fibrous	solid		cellulose			none	none	none	carboxyl	unknown	unknown	unknown	unknown				negative									stable	EZ Metric	dermal	waterborne	oral	waterborne				zebrafish	embryo	sub-chronic
158.0	CNC_Carboxylated MA-1-77-1	cellulose			as synthesized		76.0	15.0	137.0	TEM	Titan TEM	fibrous	solid		cellulose			none	none	none	carboxyl	unknown	unknown	unknown	unknown				negative									stable	EZ Metric	dermal	waterborne	oral	waterborne				zebrafish	embryo	sub-chronic
158.0	CNC_Carboxylated MA-1-77-1	cellulose			as synthesized		76.0	15.0	137.0	TEM	Titan TEM	fibrous	solid		cellulose			none	none	none	carboxyl	unknown	unknown	unknown	unknown				negative									stable	EZ Metric	dermal	waterborne	oral	waterborne				zebrafish	embryo	sub-chronic
159.0	Gold Nanorods (10x34nm) #79-6000	metal			unknown		34.0	10.0		TEM		rod	solid		gold [Au]			cetyl trimethylammonium bromide	unknown	unknown	ascorbic acid	unknown	unknown	unknown	unknown				unknown									stable with >95% shape monodispersity	EZ Metric	dermal	waterborne	oral	waterborne				zebrafish	embryo	sub-chronic
159.0	Gold Nanorods (10x34nm) #79-6000	metal			unknown		34.0	10.0		TEM		rod	solid		gold [Au]			cetyl trimethylammonium bromide	unknown	unknown	ascorbic acid	unknown	unknown	unknown	unknown				unknown									stable with >95% shape monodispersity	EZ Metric	dermal	waterborne	oral	waterborne				zebrafish	embryo	sub-chronic
159.0	Gold Nanorods (10x34nm) #79-6000	metal			unknown		34.0	10.0		TEM		rod	solid		gold [Au]			cetyl trimethylammonium bromide	unknown	unknown	ascorbic acid	unknown	unknown	unknown	unknown				unknown									stable with >95% shape monodispersity	EZ Metric	dermal	waterborne	oral	waterborne				zebrafish	embryo	sub-chronic
159.0	Gold Nanorods (10x34nm) #79-6000	metal			unknown		34.0	10.0		TEM		rod	solid		gold [Au]			cetyl trimethylammonium bromide	unknown	unknown	ascorbic acid	unknown	unknown	unknown	unknown				unknown									stable with >95% shape monodispersity	EZ Metric	dermal	waterborne	oral	waterborne				zebrafish	embryo	sub-chronic
159.0	Gold Nanorods (10x34nm) #79-6000	metal			unknown		34.0	10.0		TEM		rod	solid		gold [Au]			cetyl trimethylammonium bromide	unknown	unknown	ascorbic acid	unknown	unknown	unknown	unknown				unknown									stable with >95% shape monodispersity	EZ Metric	dermal	waterborne	oral	waterborne				zebrafish	embryo	sub-chronic
159.0	Gold Nanorods (10x34nm) #79-6000	metal			unknown		34.0	10.0		TEM		rod	solid		gold [Au]			cetyl trimethylammonium bromide	unknown	unknown	ascorbic acid	unknown	unknown	unknown	unknown				unknown									stable with >95% shape monodispersity	EZ Metric	dermal	waterborne	oral	waterborne				zebrafish	embryo	sub-chronic
16.0	Gold-MEEE(10nm)	metal	reduction using sodium borohydride in the presence of triphenylphosphine	chloroauric acid (HAuCl4)	ultra pure		10.0					spherical	solid		gold [Au]			none	none	none	2,2,2-[mercaptoethoxy(ethoxy)]ethanol [MEEE]	unknown	unknown	unknown	unknown				neutral											inhalation	waterborne						zebrafish	embryo
16.0	Gold-MEEE(10nm)	metal	reduction using sodium borohydride in the presence of triphenylphosphine	chloroauric acid (HAuCl4)	ultra pure		10.0					spherical	solid		gold [Au]			none	none	none	2,2,2-[mercaptoethoxy(ethoxy)]ethanol [MEEE]	unknown	unknown	unknown	unknown				neutral											inhalation	waterborne						zebrafish	embryo
16.0	Gold-MEEE(10nm)	metal	reduction using sodium borohydride in the presence of triphenylphosphine	chloroauric acid (HAuCl4)	ultra pure		10.0					spherical	solid		gold [Au]			none	none	none	2,2,2-[mercaptoethoxy(ethoxy)]ethanol [MEEE]	unknown	unknown	unknown	unknown				neutral											inhalation	waterborne						zebrafish	embryo
16.0	Gold-MEEE(10nm)	metal	reduction using sodium borohydride in the presence of triphenylphosphine	chloroauric acid (HAuCl4)	ultra pure		10.0					spherical	solid		gold [Au]			none	none	none	2,2,2-[mercaptoethoxy(ethoxy)]ethanol [MEEE]	unknown	unknown	unknown	unknown				neutral											inhalation	waterborne						zebrafish	embryo
16.0	Gold-MEEE(10nm)	metal	reduction using sodium borohydride in the presence of triphenylphosphine	chloroauric acid (HAuCl4)	ultra pure		10.0					spherical	solid		gold [Au]			none	none	none	2,2,2-[mercaptoethoxy(ethoxy)]ethanol [MEEE]	unknown	unknown	unknown	unknown				neutral											inhalation	waterborne						zebrafish	embryo
16.0	Gold-MEEE(10nm)	metal	reduction using sodium borohydride in the presence of triphenylphosphine	chloroauric acid (HAuCl4)	ultra pure		10.0					spherical	solid		gold [Au]			none	none	none	2,2,2-[mercaptoethoxy(ethoxy)]ethanol [MEEE]	unknown	unknown	unknown	unknown				neutral											inhalation	waterborne						zebrafish	embryo
16.0	Gold-MEEE(10nm)	metal	reduction using sodium borohydride in the presence of triphenylphosphine	chloroauric acid (HAuCl4)	ultra pure		10.0					spherical	solid		gold [Au]			none	none	none	2,2,2-[mercaptoethoxy(ethoxy)]ethanol [MEEE]	unknown	unknown	unknown	unknown				neutral											inhalation	waterborne						zebrafish	embryo
16.0	Gold-MEEE(10nm)	metal	reduction using sodium borohydride in the presence of triphenylphosphine	chloroauric acid (HAuCl4)	ultra pure		10.0					spherical	solid		gold [Au]			none	none	none	2,2,2-[mercaptoethoxy(ethoxy)]ethanol [MEEE]	unknown	unknown	unknown	unknown				neutral											inhalation	waterborne						zebrafish	embryo
160.0	Gold Nanorods (10x73nm) #79-6015	metal			unknown		73.0	10.0		TEM		rod	solid		gold [Au]			cetyl trimethylammonium bromide	unknown	unknown	ascorbic acid	unknown	unknown	unknown	unknown				unknown									stable with >95% shape monodispersity	EZ Metric	dermal	waterborne	oral	waterborne				zebrafish	embryo	sub-chronic
160.0	Gold Nanorods (10x73nm) #79-6015	metal			unknown		73.0	10.0		TEM		rod	solid		gold [Au]			cetyl trimethylammonium bromide	unknown	unknown	ascorbic acid	unknown	unknown	unknown	unknown				unknown									stable with >95% shape monodispersity	EZ Metric	dermal	waterborne	oral	waterborne				zebrafish	embryo	sub-chronic
160.0	Gold Nanorods (10x73nm) #79-6015	metal			unknown		73.0	10.0		TEM		rod	solid		gold [Au]			cetyl trimethylammonium bromide	unknown	unknown	ascorbic acid	unknown	unknown	unknown	unknown				unknown									stable with >95% shape monodispersity	EZ Metric	dermal	waterborne	oral	waterborne				zebrafish	embryo	sub-chronic
160.0	Gold Nanorods (10x73nm) #79-6015	metal			unknown		73.0	10.0		TEM		rod	solid		gold [Au]			cetyl trimethylammonium bromide	unknown	unknown	ascorbic acid	unknown	unknown	unknown	unknown				unknown									stable with >95% shape monodispersity	EZ Metric	dermal	waterborne	oral	waterborne				zebrafish	embryo	sub-chronic
160.0	Gold Nanorods (10x73nm) #79-6015	metal			unknown		73.0	10.0		TEM		rod	solid		gold [Au]			cetyl trimethylammonium bromide	unknown	unknown	ascorbic acid	unknown	unknown	unknown	unknown				unknown									stable with >95% shape monodispersity	EZ Metric	dermal	waterborne	oral	waterborne				zebrafish	embryo	sub-chronic
160.0	Gold Nanorods (10x73nm) #79-6015	metal			unknown		73.0	10.0		TEM		rod	solid		gold [Au]			cetyl trimethylammonium bromide	unknown	unknown	ascorbic acid	unknown	unknown	unknown	unknown				unknown									stable with >95% shape monodispersity	EZ Metric	dermal	waterborne	oral	waterborne				zebrafish	embryo	sub-chronic
161.0	Gold Nanorods (10x29nm) #79-6020	metal			unknown		29.0	10.0		TEM		rod	solid		gold [Au]			cetyl trimethylammonium bromide	unknown	unknown	ascorbic acid	unknown	unknown	unknown	unknown				unknown									stable with >95% shape monodispersity	EZ Metric	dermal	waterborne	oral	waterborne				zebrafish	embryo	sub-chronic
161.0	Gold Nanorods (10x29nm) #79-6020	metal			unknown		29.0	10.0		TEM		rod	solid		gold [Au]			cetyl trimethylammonium bromide	unknown	unknown	ascorbic acid	unknown	unknown	unknown	unknown				unknown									stable with >95% shape monodispersity	EZ Metric	dermal	waterborne	oral	waterborne				zebrafish	embryo	sub-chronic
161.0	Gold Nanorods (10x29nm) #79-6020	metal			unknown		29.0	10.0		TEM		rod	solid		gold [Au]			cetyl trimethylammonium bromide	unknown	unknown	ascorbic acid	unknown	unknown	unknown	unknown				unknown									stable with >95% shape monodispersity	EZ Metric	dermal	waterborne	oral	waterborne				zebrafish	embryo	sub-chronic
161.0	Gold Nanorods (10x29nm) #79-6020	metal			unknown		29.0	10.0		TEM		rod	solid		gold [Au]			cetyl trimethylammonium bromide	unknown	unknown	ascorbic acid	unknown	unknown	unknown	unknown				unknown									stable with >95% shape monodispersity	EZ Metric	dermal	waterborne	oral	waterborne				zebrafish	embryo	sub-chronic
161.0	Gold Nanorods (10x29nm) #79-6020	metal			unknown		29.0	10.0		TEM		rod	solid		gold [Au]			cetyl trimethylammonium bromide	unknown	unknown	ascorbic acid	unknown	unknown	unknown	unknown				unknown									stable with >95% shape monodispersity	EZ Metric	dermal	waterborne	oral	waterborne				zebrafish	embryo	sub-chronic
161.0	Gold Nanorods (10x29nm) #79-6020	metal			unknown		29.0	10.0		TEM		rod	solid		gold [Au]			cetyl trimethylammonium bromide	unknown	unknown	ascorbic acid	unknown	unknown	unknown	unknown				unknown									stable with >95% shape monodispersity	EZ Metric	dermal	waterborne	oral	waterborne				zebrafish	embryo	sub-chronic
162.0	Holmium Oxide - Sonicated	metal oxide			ultra pure		50.0	0.0	100.0	BET		unknown	unknown		holmium oxide [Ho2O3]			none	none	none	none	none	none	none	none				unknown										EZ Metric	dermal	waterborne	oral	waterborne				zebrafish	embryo	sub-chronic
162.0	Holmium Oxide - Sonicated	metal oxide			ultra pure		50.0	0.0	100.0	BET		unknown	unknown		holmium oxide [Ho2O3]			none	none	none	none	none	none	none	none				unknown										EZ Metric	dermal	waterborne	oral	waterborne				zebrafish	embryo	sub-chronic
162.0	Holmium Oxide - Sonicated	metal oxide			ultra pure		50.0	0.0	100.0	BET		unknown	unknown		holmium oxide [Ho2O3]			none	none	none	none	none	none	none	none				unknown										EZ Metric	dermal	waterborne	oral	waterborne				zebrafish	embryo	sub-chronic
162.0	Holmium Oxide - Sonicated	metal oxide			ultra pure		50.0	0.0	100.0	BET		unknown	unknown		holmium oxide [Ho2O3]			none	none	none	none	none	none	none	none				unknown										EZ Metric	dermal	waterborne	oral	waterborne				zebrafish	embryo	sub-chronic
162.0	Holmium Oxide - Sonicated	metal oxide			ultra pure		50.0	0.0	100.0	BET		unknown	unknown		holmium oxide [Ho2O3]			none	none	none	none	none	none	none	none				unknown										EZ Metric	dermal	waterborne	oral	waterborne				zebrafish	embryo	sub-chronic
162.0	Holmium Oxide - Sonicated	metal oxide			ultra pure		50.0	0.0	100.0	BET		unknown	unknown		holmium oxide [Ho2O3]			none	none	none	none	none	none	none	none				unknown										EZ Metric	dermal	waterborne	oral	waterborne				zebrafish	embryo	sub-chronic
162.0	Holmium Oxide - Sonicated	metal oxide			ultra pure		50.0	0.0	100.0	BET		unknown	unknown		holmium oxide [Ho2O3]			none	none	none	none	none	none	none	none				unknown										EZ Metric	dermal	waterborne	oral	waterborne				zebrafish	embryo	sub-chronic
162.0	Holmium Oxide - Sonicated	metal oxide			ultra pure		50.0	0.0	100.0	BET		unknown	unknown		holmium oxide [Ho2O3]			none	none	none	none	none	none	none	none				unknown										EZ Metric	dermal	waterborne	oral	waterborne				zebrafish	embryo	sub-chronic
163.0	Holmium Oxide - vortexed	metal oxide			ultra pure		50.0	0.0	100.0	BET		unknown	unknown		holmium oxide [Ho2O3]			none	none	none	none	none	none	none	none				unknown										EZ Metric	dermal	waterborne	oral	waterborne				zebrafish	embryo	sub-chronic
163.0	Holmium Oxide - vortexed	metal oxide			ultra pure		50.0	0.0	100.0	BET		unknown	unknown		holmium oxide [Ho2O3]			none	none	none	none	none	none	none	none				unknown										EZ Metric	dermal	waterborne	oral	waterborne				zebrafish	embryo	sub-chronic
163.0	Holmium Oxide - vortexed	metal oxide			ultra pure		50.0	0.0	100.0	BET		unknown	unknown		holmium oxide [Ho2O3]			none	none	none	none	none	none	none	none				unknown										EZ Metric	dermal	waterborne	oral	waterborne				zebrafish	embryo	sub-chronic
163.0	Holmium Oxide - vortexed	metal oxide			ultra pure		50.0	0.0	100.0	BET		unknown	unknown		holmium oxide [Ho2O3]			none	none	none	none	none	none	none	none				unknown										EZ Metric	dermal	waterborne	oral	waterborne				zebrafish	embryo	sub-chronic
163.0	Holmium Oxide - vortexed	metal oxide			ultra pure		50.0	0.0	100.0	BET		unknown	unknown		holmium oxide [Ho2O3]			none	none	none	none	none	none	none	none				unknown										EZ Metric	dermal	waterborne	oral	waterborne				zebrafish	embryo	sub-chronic
163.0	Holmium Oxide - vortexed	metal oxide			ultra pure		50.0	0.0	100.0	BET		unknown	unknown		holmium oxide [Ho2O3]			none	none	none	none	none	none	none	none				unknown										EZ Metric	dermal	waterborne	oral	waterborne				zebrafish	embryo	sub-chronic
163.0	Holmium Oxide - vortexed	metal oxide			ultra pure		50.0	0.0	100.0	BET		unknown	unknown		holmium oxide [Ho2O3]			none	none	none	none	none	none	none	none				unknown										EZ Metric	dermal	waterborne	oral	waterborne				zebrafish	embryo	sub-chronic
163.0	Holmium Oxide - vortexed	metal oxide			ultra pure		50.0	0.0	100.0	BET		unknown	unknown		holmium oxide [Ho2O3]			none	none	none	none	none	none	none	none				unknown										EZ Metric	dermal	waterborne	oral	waterborne				zebrafish	embryo	sub-chronic
164.0	1% Mn doped TiO2	metal oxide	sol-gel		unknown		11.0	11.0	11.0	XRD analysis		irregular-angular	solid, 1% Mn doped	anatase	titanium dioxide [TiO2]; manganese [mn]			none	none	none	none	none	none	none	none				unknown										EZ Metric	dermal	waterborne	oral	waterborne			concentration	zebrafish	embryo	sub-chronic
164.0	1% Mn doped TiO2	metal oxide	sol-gel		unknown		11.0	11.0	11.0	XRD analysis		irregular-angular	solid, 1% Mn doped	anatase	titanium dioxide [TiO2]; manganese [mn]			none	none	none	none	none	none	none	none				unknown										EZ Metric	dermal	waterborne	oral	waterborne			concentration	zebrafish	embryo	sub-chronic
164.0	1% Mn doped TiO2	metal oxide	sol-gel		unknown		11.0	11.0	11.0	XRD analysis		irregular-angular	solid, 1% Mn doped	anatase	titanium dioxide [TiO2]; manganese [mn]			none	none	none	none	none	none	none	none				unknown										EZ Metric	dermal	waterborne	oral	waterborne			concentration	zebrafish	embryo	sub-chronic
164.0	1% Mn doped TiO2	metal oxide	sol-gel		unknown		11.0	11.0	11.0	XRD analysis		irregular-angular	solid, 1% Mn doped	anatase	titanium dioxide [TiO2]; manganese [mn]			none	none	none	none	none	none	none	none				unknown										EZ Metric	dermal	waterborne	oral	waterborne			concentration	zebrafish	embryo	sub-chronic
164.0	1% Mn doped TiO2	metal oxide	sol-gel		unknown		11.0	11.0	11.0	XRD analysis		irregular-angular	solid, 1% Mn doped	anatase	titanium dioxide [TiO2]; manganese [mn]			none	none	none	none	none	none	none	none				unknown										EZ Metric	dermal	waterborne	oral	waterborne			concentration	zebrafish	embryo	sub-chronic
164.0	1% Mn doped TiO2	metal oxide	sol-gel		unknown		11.0	11.0	11.0	XRD analysis		irregular-angular	solid, 1% Mn doped	anatase	titanium dioxide [TiO2]; manganese [mn]			none	none	none	none	none	none	none	none				unknown										EZ Metric	dermal	waterborne	oral	waterborne			concentration	zebrafish	embryo	sub-chronic
164.0	1% Mn doped TiO2	metal oxide	sol-gel		unknown		11.0	11.0	11.0	XRD analysis		irregular-angular	solid, 1% Mn doped	anatase	titanium dioxide [TiO2]; manganese [mn]			none	none	none	none	none	none	none	none				unknown										EZ Metric	dermal	waterborne	oral	waterborne			concentration	zebrafish	embryo	sub-chronic
164.0	1% Mn doped TiO2	metal oxide	sol-gel		unknown		11.0	11.0	11.0	XRD analysis		irregular-angular	solid, 1% Mn doped	anatase	titanium dioxide [TiO2]; manganese [mn]			none	none	none	none	none	none	none	none				unknown										EZ Metric	dermal	waterborne	oral	waterborne			concentration	zebrafish	embryo	sub-chronic
165.0	3% Mn doped TiO2	metal oxide	sol-gel		unknown		11.0	11.0	11.0	XRD analysis		irregular-angular	solid 3% Mn doped	anatase	titanium dioxide [TiO2]; manganese [mn]			none	none	none	none	none	none	none	none				unknown										EZ Metric	dermal	waterborne	oral	waterborne			concentration	zebrafish	embryo	sub-chronic
165.0	3% Mn doped TiO2	metal oxide	sol-gel		unknown		11.0	11.0	11.0	XRD analysis		irregular-angular	solid 3% Mn doped	anatase	titanium dioxide [TiO2]; manganese [mn]			none	none	none	none	none	none	none	none				unknown										EZ Metric	dermal	waterborne	oral	waterborne			concentration	zebrafish	embryo	sub-chronic
165.0	3% Mn doped TiO2	metal oxide	sol-gel		unknown		11.0	11.0	11.0	XRD analysis		irregular-angular	solid 3% Mn doped	anatase	titanium dioxide [TiO2]; manganese [mn]			none	none	none	none	none	none	none	none				unknown										EZ Metric	dermal	waterborne	oral	waterborne			concentration	zebrafish	embryo	sub-chronic
165.0	3% Mn doped TiO2	metal oxide	sol-gel		unknown		11.0	11.0	11.0	XRD analysis		irregular-angular	solid 3% Mn doped	anatase	titanium dioxide [TiO2]; manganese [mn]			none	none	none	none	none	none	none	none				unknown										EZ Metric	dermal	waterborne	oral	waterborne			concentration	zebrafish	embryo	sub-chronic
165.0	3% Mn doped TiO2	metal oxide	sol-gel		unknown		11.0	11.0	11.0	XRD analysis		irregular-angular	solid 3% Mn doped	anatase	titanium dioxide [TiO2]; manganese [mn]			none	none	none	none	none	none	none	none				unknown										EZ Metric	dermal	waterborne	oral	waterborne			concentration	zebrafish	embryo	sub-chronic
165.0	3% Mn doped TiO2	metal oxide	sol-gel		unknown		11.0	11.0	11.0	XRD analysis		irregular-angular	solid 3% Mn doped	anatase	titanium dioxide [TiO2]; manganese [mn]			none	none	none	none	none	none	none	none				unknown										EZ Metric	dermal	waterborne	oral	waterborne			concentration	zebrafish	embryo	sub-chronic
165.0	3% Mn doped TiO2	metal oxide	sol-gel		unknown		11.0	11.0	11.0	XRD analysis		irregular-angular	solid 3% Mn doped	anatase	titanium dioxide [TiO2]; manganese [mn]			none	none	none	none	none	none	none	none				unknown										EZ Metric	dermal	waterborne	oral	waterborne			concentration	zebrafish	embryo	sub-chronic
165.0	3% Mn doped TiO2	metal oxide	sol-gel		unknown		11.0	11.0	11.0	XRD analysis		irregular-angular	solid 3% Mn doped	anatase	titanium dioxide [TiO2]; manganese [mn]			none	none	none	none	none	none	none	none				unknown										EZ Metric	dermal	waterborne	oral	waterborne			concentration	zebrafish	embryo	sub-chronic
166.0	TiO2 - anatase	metal oxide			unknown		11.0	11.0	11.0	XRD analysis		irregular-angular	unknown		titanium dioxide [TiO2]			none	none	none	none	none	none	none	none				unknown										EZ Metric	dermal	waterborne	oral	waterborne			concentration	zebrafish	embryo	sub-chronic
166.0	TiO2 - anatase	metal oxide			unknown		11.0	11.0	11.0	XRD analysis		irregular-angular	unknown		titanium dioxide [TiO2]			none	none	none	none	none	none	none	none				unknown										EZ Metric	dermal	waterborne	oral	waterborne			concentration	zebrafish	embryo	sub-chronic
166.0	TiO2 - anatase	metal oxide			unknown		11.0	11.0	11.0	XRD analysis		irregular-angular	unknown		titanium dioxide [TiO2]			none	none	none	none	none	none	none	none				unknown										EZ Metric	dermal	waterborne	oral	waterborne			concentration	zebrafish	embryo	sub-chronic
166.0	TiO2 - anatase	metal oxide			unknown		11.0	11.0	11.0	XRD analysis		irregular-angular	unknown		titanium dioxide [TiO2]			none	none	none	none	none	none	none	none				unknown										EZ Metric	dermal	waterborne	oral	waterborne			concentration	zebrafish	embryo	sub-chronic
166.0	TiO2 - anatase	metal oxide			unknown		11.0	11.0	11.0	XRD analysis		irregular-angular	unknown		titanium dioxide [TiO2]			none	none	none	none	none	none	none	none				unknown										EZ Metric	dermal	waterborne	oral	waterborne			concentration	zebrafish	embryo	sub-chronic
166.0	TiO2 - anatase	metal oxide			unknown		11.0	11.0	11.0	XRD analysis		irregular-angular	unknown		titanium dioxide [TiO2]			none	none	none	none	none	none	none	none				unknown										EZ Metric	dermal	waterborne	oral	waterborne			concentration	zebrafish	embryo	sub-chronic
166.0	TiO2 - anatase	metal oxide			unknown		11.0	11.0	11.0	XRD analysis		irregular-angular	unknown		titanium dioxide [TiO2]			none	none	none	none	none	none	none	none				unknown										EZ Metric	dermal	waterborne	oral	waterborne			concentration	zebrafish	embryo	sub-chronic
166.0	TiO2 - anatase	metal oxide			unknown		11.0	11.0	11.0	XRD analysis		irregular-angular	unknown		titanium dioxide [TiO2]			none	none	none	none	none	none	none	none				unknown										EZ Metric	dermal	waterborne	oral	waterborne			concentration	zebrafish	embryo	sub-chronic
167.0	Samarium Oxide - Sonicated	metal oxide			ultra pure		50.0	0.0	100.0	BET		unknown	unknown		samarium oxide [Sm2O3]			none	none	none	none	none	none	none	none				unknown										EZ Metric	dermal	waterborne	oral	waterborne				zebrafish	embryo	sub-chronic
167.0	Samarium Oxide - Sonicated	metal oxide			ultra pure		50.0	0.0	100.0	BET		unknown	unknown		samarium oxide [Sm2O3]			none	none	none	none	none	none	none	none				unknown										EZ Metric	dermal	waterborne	oral	waterborne				zebrafish	embryo	sub-chronic
167.0	Samarium Oxide - Sonicated	metal oxide			ultra pure		50.0	0.0	100.0	BET		unknown	unknown		samarium oxide [Sm2O3]			none	none	none	none	none	none	none	none				unknown										EZ Metric	dermal	waterborne	oral	waterborne				zebrafish	embryo	sub-chronic
167.0	Samarium Oxide - Sonicated	metal oxide			ultra pure		50.0	0.0	100.0	BET		unknown	unknown		samarium oxide [Sm2O3]			none	none	none	none	none	none	none	none				unknown										EZ Metric	dermal	waterborne	oral	waterborne				zebrafish	embryo	sub-chronic
167.0	Samarium Oxide - Sonicated	metal oxide			ultra pure		50.0	0.0	100.0	BET		unknown	unknown		samarium oxide [Sm2O3]			none	none	none	none	none	none	none	none				unknown										EZ Metric	dermal	waterborne	oral	waterborne				zebrafish	embryo	sub-chronic
167.0	Samarium Oxide - Sonicated	metal oxide			ultra pure		50.0	0.0	100.0	BET		unknown	unknown		samarium oxide [Sm2O3]			none	none	none	none	none	none	none	none				unknown										EZ Metric	dermal	waterborne	oral	waterborne				zebrafish	embryo	sub-chronic
167.0	Samarium Oxide - Sonicated	metal oxide			ultra pure		50.0	0.0	100.0	BET		unknown	unknown		samarium oxide [Sm2O3]			none	none	none	none	none	none	none	none				unknown										EZ Metric	dermal	waterborne	oral	waterborne				zebrafish	embryo	sub-chronic
167.0	Samarium Oxide - Sonicated	metal oxide			ultra pure		50.0	0.0	100.0	BET		unknown	unknown		samarium oxide [Sm2O3]			none	none	none	none	none	none	none	none				unknown										EZ Metric	dermal	waterborne	oral	waterborne				zebrafish	embryo	sub-chronic
168.0	Samarium Oxide - Vortexed	metal oxide			ultra pure		50.0	0.0	100.0	BET		unknown	unknown		samarium oxide [Sm2O3]			none	none	none	none	none	none	none	none				unknown										EZ Metric	dermal	waterborne	oral	waterborne				zebrafish	embryo	sub-chronic
168.0	Samarium Oxide - Vortexed	metal oxide			ultra pure		50.0	0.0	100.0	BET		unknown	unknown		samarium oxide [Sm2O3]			none	none	none	none	none	none	none	none				unknown										EZ Metric	dermal	waterborne	oral	waterborne				zebrafish	embryo	sub-chronic
168.0	Samarium Oxide - Vortexed	metal oxide			ultra pure		50.0	0.0	100.0	BET		unknown	unknown		samarium oxide [Sm2O3]			none	none	none	none	none	none	none	none				unknown										EZ Metric	dermal	waterborne	oral	waterborne				zebrafish	embryo	sub-chronic
168.0	Samarium Oxide - Vortexed	metal oxide			ultra pure		50.0	0.0	100.0	BET		unknown	unknown		samarium oxide [Sm2O3]			none	none	none	none	none	none	none	none				unknown										EZ Metric	dermal	waterborne	oral	waterborne				zebrafish	embryo	sub-chronic
168.0	Samarium Oxide - Vortexed	metal oxide			ultra pure		50.0	0.0	100.0	BET		unknown	unknown		samarium oxide [Sm2O3]			none	none	none	none	none	none	none	none				unknown										EZ Metric	dermal	waterborne	oral	waterborne				zebrafish	embryo	sub-chronic
168.0	Samarium Oxide - Vortexed	metal oxide			ultra pure		50.0	0.0	100.0	BET		unknown	unknown		samarium oxide [Sm2O3]			none	none	none	none	none	none	none	none				unknown										EZ Metric	dermal	waterborne	oral	waterborne				zebrafish	embryo	sub-chronic
168.0	Samarium Oxide - Vortexed	metal oxide			ultra pure		50.0	0.0	100.0	BET		unknown	unknown		samarium oxide [Sm2O3]			none	none	none	none	none	none	none	none				unknown										EZ Metric	dermal	waterborne	oral	waterborne				zebrafish	embryo	sub-chronic
168.0	Samarium Oxide - Vortexed	metal oxide			ultra pure		50.0	0.0	100.0	BET		unknown	unknown		samarium oxide [Sm2O3]			none	none	none	none	none	none	none	none				unknown										EZ Metric	dermal	waterborne	oral	waterborne				zebrafish	embryo	sub-chronic
169.0	Aerooxide® TiO2 P 25	metal oxide			as synthesized	Al2O3 (<0.3), SiO2 (<0.2), Fe2O3 (<0.01)	21.0	21.0	21.0			irregular-angular	solid	80% anatase, 20% rutile	titanium dioxide [TiO2]			none	none	none	none	none	none	none	none		50.0	BET (reported by maanufacturer)	unknown										EZ Metric	dermal	waterborne	oral	waterborne			concentration	zebrafish	embryo	sub-chronic
169.0	Aerooxide® TiO2 P 25	metal oxide			as synthesized	Al2O3 (<0.3), SiO2 (<0.2), Fe2O3 (<0.01)	21.0	21.0	21.0			irregular-angular	solid	80% anatase, 20% rutile	titanium dioxide [TiO2]			none	none	none	none	none	none	none	none		50.0	BET (reported by maanufacturer)	unknown										EZ Metric	dermal	waterborne	oral	waterborne			concentration	zebrafish	embryo	sub-chronic
169.0	Aerooxide® TiO2 P 25	metal oxide			as synthesized	Al2O3 (<0.3), SiO2 (<0.2), Fe2O3 (<0.01)	21.0	21.0	21.0			irregular-angular	solid	80% anatase, 20% rutile	titanium dioxide [TiO2]			none	none	none	none	none	none	none	none		50.0	BET (reported by maanufacturer)	unknown										EZ Metric	dermal	waterborne	oral	waterborne			concentration	zebrafish	embryo	sub-chronic
169.0	Aerooxide® TiO2 P 25	metal oxide			as synthesized	Al2O3 (<0.3), SiO2 (<0.2), Fe2O3 (<0.01)	21.0	21.0	21.0			irregular-angular	solid	80% anatase, 20% rutile	titanium dioxide [TiO2]			none	none	none	none	none	none	none	none		50.0	BET (reported by maanufacturer)	unknown										EZ Metric	dermal	waterborne	oral	waterborne			concentration	zebrafish	embryo	sub-chronic
169.0	Aerooxide® TiO2 P 25	metal oxide			as synthesized	Al2O3 (<0.3), SiO2 (<0.2), Fe2O3 (<0.01)	21.0	21.0	21.0			irregular-angular	solid	80% anatase, 20% rutile	titanium dioxide [TiO2]			none	none	none	none	none	none	none	none		50.0	BET (reported by maanufacturer)	unknown										EZ Metric	dermal	waterborne	oral	waterborne			concentration	zebrafish	embryo	sub-chronic
169.0	Aerooxide® TiO2 P 25	metal oxide			as synthesized	Al2O3 (<0.3), SiO2 (<0.2), Fe2O3 (<0.01)	21.0	21.0	21.0			irregular-angular	solid	80% anatase, 20% rutile	titanium dioxide [TiO2]			none	none	none	none	none	none	none	none		50.0	BET (reported by maanufacturer)	unknown										EZ Metric	dermal	waterborne	oral	waterborne			concentration	zebrafish	embryo	sub-chronic
169.0	Aerooxide® TiO2 P 25	metal oxide			as synthesized	Al2O3 (<0.3), SiO2 (<0.2), Fe2O3 (<0.01)	21.0	21.0	21.0			irregular-angular	solid	80% anatase, 20% rutile	titanium dioxide [TiO2]			none	none	none	none	none	none	none	none		50.0	BET (reported by maanufacturer)	unknown										EZ Metric	dermal	waterborne	oral	waterborne			concentration	zebrafish	embryo	sub-chronic
169.0	Aerooxide® TiO2 P 25	metal oxide			as synthesized	Al2O3 (<0.3), SiO2 (<0.2), Fe2O3 (<0.01)	21.0	21.0	21.0			irregular-angular	solid	80% anatase, 20% rutile	titanium dioxide [TiO2]			none	none	none	none	none	none	none	none		50.0	BET (reported by maanufacturer)	unknown										EZ Metric	dermal	waterborne	oral	waterborne			concentration	zebrafish	embryo	sub-chronic
17.0	Gold-MEPA(1.5 nm)	metal	reduction using sodium borohydride in the presence of triphenylphosphine	chloroauric acid (HAuCl4)	ultra pure		1.5					spherical	solid		gold [Au]			none	none	none	2-mercaptoethylphosphonic acid [MEPA]	unknown	unknown	unknown	unknown				negative											dermal	waterborne	oral	waterborne				zebrafish	embryo
17.0	Gold-MEPA(1.5 nm)	metal	reduction using sodium borohydride in the presence of triphenylphosphine	chloroauric acid (HAuCl4)	ultra pure		1.5					spherical	solid		gold [Au]			none	none	none	2-mercaptoethylphosphonic acid [MEPA]	unknown	unknown	unknown	unknown				negative											dermal	waterborne	oral	waterborne				zebrafish	embryo
17.0	Gold-MEPA(1.5 nm)	metal	reduction using sodium borohydride in the presence of triphenylphosphine	chloroauric acid (HAuCl4)	ultra pure		1.5					spherical	solid		gold [Au]			none	none	none	2-mercaptoethylphosphonic acid [MEPA]	unknown	unknown	unknown	unknown				negative											dermal	waterborne	oral	waterborne				zebrafish	embryo
17.0	Gold-MEPA(1.5 nm)	metal	reduction using sodium borohydride in the presence of triphenylphosphine	chloroauric acid (HAuCl4)	ultra pure		1.5					spherical	solid		gold [Au]			none	none	none	2-mercaptoethylphosphonic acid [MEPA]	unknown	unknown	unknown	unknown				negative											dermal	waterborne	oral	waterborne				zebrafish	embryo
17.0	Gold-MEPA(1.5 nm)	metal	reduction using sodium borohydride in the presence of triphenylphosphine	chloroauric acid (HAuCl4)	ultra pure		1.5					spherical	solid		gold [Au]			none	none	none	2-mercaptoethylphosphonic acid [MEPA]	unknown	unknown	unknown	unknown				negative											dermal	waterborne	oral	waterborne				zebrafish	embryo
17.0	Gold-MEPA(1.5 nm)	metal	reduction using sodium borohydride in the presence of triphenylphosphine	chloroauric acid (HAuCl4)	ultra pure		1.5					spherical	solid		gold [Au]			none	none	none	2-mercaptoethylphosphonic acid [MEPA]	unknown	unknown	unknown	unknown				negative											dermal	waterborne	oral	waterborne				zebrafish	embryo
17.0	Gold-MEPA(1.5 nm)	metal	reduction using sodium borohydride in the presence of triphenylphosphine	chloroauric acid (HAuCl4)	ultra pure		1.5					spherical	solid		gold [Au]			none	none	none	2-mercaptoethylphosphonic acid [MEPA]	unknown	unknown	unknown	unknown				negative											dermal	waterborne	oral	waterborne				zebrafish	embryo
17.0	Gold-MEPA(1.5 nm)	metal	reduction using sodium borohydride in the presence of triphenylphosphine	chloroauric acid (HAuCl4)	ultra pure		1.5					spherical	solid		gold [Au]			none	none	none	2-mercaptoethylphosphonic acid [MEPA]	unknown	unknown	unknown	unknown				negative											dermal	waterborne	oral	waterborne				zebrafish	embryo
170.0	Thiophosphoryl-PMMH-3 Dendrimer, Generation 0.5	dendrimer			ultra pure							dendritic	unknown		thiophosphoryl-pmmh			none	none	none	aldehyde	unknown	unknown	unknown	unknown				neutral										EZ Metric	dermal	waterborne	oral	waterborne				zebrafish	embryo	sub-chronic
170.0	Thiophosphoryl-PMMH-3 Dendrimer, Generation 0.5	dendrimer			ultra pure							dendritic	unknown		thiophosphoryl-pmmh			none	none	none	aldehyde	unknown	unknown	unknown	unknown				neutral										EZ Metric	dermal	waterborne	oral	waterborne				zebrafish	embryo	sub-chronic
170.0	Thiophosphoryl-PMMH-3 Dendrimer, Generation 0.5	dendrimer			ultra pure							dendritic	unknown		thiophosphoryl-pmmh			none	none	none	aldehyde	unknown	unknown	unknown	unknown				neutral										EZ Metric	dermal	waterborne	oral	waterborne				zebrafish	embryo	sub-chronic
170.0	Thiophosphoryl-PMMH-3 Dendrimer, Generation 0.5	dendrimer			ultra pure							dendritic	unknown		thiophosphoryl-pmmh			none	none	none	aldehyde	unknown	unknown	unknown	unknown				neutral										EZ Metric	dermal	waterborne	oral	waterborne				zebrafish	embryo	sub-chronic
170.0	Thiophosphoryl-PMMH-3 Dendrimer, Generation 0.5	dendrimer			ultra pure							dendritic	unknown		thiophosphoryl-pmmh			none	none	none	aldehyde	unknown	unknown	unknown	unknown				neutral										EZ Metric	dermal	waterborne	oral	waterborne				zebrafish	embryo	sub-chronic
170.0	Thiophosphoryl-PMMH-3 Dendrimer, Generation 0.5	dendrimer			ultra pure							dendritic	unknown		thiophosphoryl-pmmh			none	none	none	aldehyde	unknown	unknown	unknown	unknown				neutral										EZ Metric	dermal	waterborne	oral	waterborne				zebrafish	embryo	sub-chronic
170.0	Thiophosphoryl-PMMH-3 Dendrimer, Generation 0.5	dendrimer			ultra pure							dendritic	unknown		thiophosphoryl-pmmh			none	none	none	aldehyde	unknown	unknown	unknown	unknown				neutral										EZ Metric	dermal	waterborne	oral	waterborne				zebrafish	embryo	sub-chronic
170.0	Thiophosphoryl-PMMH-3 Dendrimer, Generation 0.5	dendrimer			ultra pure							dendritic	unknown		thiophosphoryl-pmmh			none	none	none	aldehyde	unknown	unknown	unknown	unknown				neutral										EZ Metric	dermal	waterborne	oral	waterborne				zebrafish	embryo	sub-chronic
171.0	Thiophosphoryl-PMMH-6 Dendrimer, Generation 1.5	dendrimer			ultra pure							dendritic	unknown		thiophosphoryl-pmmh			none	none	none	aldehyde	unknown	unknown	unknown	unknown				neutral										EZ Metric	dermal	waterborne	oral	waterborne				zebrafish	embryo	sub-chronic
171.0	Thiophosphoryl-PMMH-6 Dendrimer, Generation 1.5	dendrimer			ultra pure							dendritic	unknown		thiophosphoryl-pmmh			none	none	none	aldehyde	unknown	unknown	unknown	unknown				neutral										EZ Metric	dermal	waterborne	oral	waterborne				zebrafish	embryo	sub-chronic
171.0	Thiophosphoryl-PMMH-6 Dendrimer, Generation 1.5	dendrimer			ultra pure							dendritic	unknown		thiophosphoryl-pmmh			none	none	none	aldehyde	unknown	unknown	unknown	unknown				neutral										EZ Metric	dermal	waterborne	oral	waterborne				zebrafish	embryo	sub-chronic
171.0	Thiophosphoryl-PMMH-6 Dendrimer, Generation 1.5	dendrimer			ultra pure							dendritic	unknown		thiophosphoryl-pmmh			none	none	none	aldehyde	unknown	unknown	unknown	unknown				neutral										EZ Metric	dermal	waterborne	oral	waterborne				zebrafish	embryo	sub-chronic
171.0	Thiophosphoryl-PMMH-6 Dendrimer, Generation 1.5	dendrimer			ultra pure							dendritic	unknown		thiophosphoryl-pmmh			none	none	none	aldehyde	unknown	unknown	unknown	unknown				neutral										EZ Metric	dermal	waterborne	oral	waterborne				zebrafish	embryo	sub-chronic
171.0	Thiophosphoryl-PMMH-6 Dendrimer, Generation 1.5	dendrimer			ultra pure							dendritic	unknown		thiophosphoryl-pmmh			none	none	none	aldehyde	unknown	unknown	unknown	unknown				neutral										EZ Metric	dermal	waterborne	oral	waterborne				zebrafish	embryo	sub-chronic
171.0	Thiophosphoryl-PMMH-6 Dendrimer, Generation 1.5	dendrimer			ultra pure							dendritic	unknown		thiophosphoryl-pmmh			none	none	none	aldehyde	unknown	unknown	unknown	unknown				neutral										EZ Metric	dermal	waterborne	oral	waterborne				zebrafish	embryo	sub-chronic
171.0	Thiophosphoryl-PMMH-6 Dendrimer, Generation 1.5	dendrimer			ultra pure							dendritic	unknown		thiophosphoryl-pmmh			none	none	none	aldehyde	unknown	unknown	unknown	unknown				neutral										EZ Metric	dermal	waterborne	oral	waterborne				zebrafish	embryo	sub-chronic
172.0	Thiophosphoryl-PMMH-12 Dendrimer, Generation 2.5	dendrimer			ultra pure							dendritic	unknown		thiophosphoryl-pmmh			none	none	none	aldehyde	unknown	unknown	unknown	unknown				neutral										EZ Metric	dermal	waterborne	oral	waterborne				zebrafish	embryo	sub-chronic
172.0	Thiophosphoryl-PMMH-12 Dendrimer, Generation 2.5	dendrimer			ultra pure							dendritic	unknown		thiophosphoryl-pmmh			none	none	none	aldehyde	unknown	unknown	unknown	unknown				neutral										EZ Metric	dermal	waterborne	oral	waterborne				zebrafish	embryo	sub-chronic
172.0	Thiophosphoryl-PMMH-12 Dendrimer, Generation 2.5	dendrimer			ultra pure							dendritic	unknown		thiophosphoryl-pmmh			none	none	none	aldehyde	unknown	unknown	unknown	unknown				neutral										EZ Metric	dermal	waterborne	oral	waterborne				zebrafish	embryo	sub-chronic
172.0	Thiophosphoryl-PMMH-12 Dendrimer, Generation 2.5	dendrimer			ultra pure							dendritic	unknown		thiophosphoryl-pmmh			none	none	none	aldehyde	unknown	unknown	unknown	unknown				neutral										EZ Metric	dermal	waterborne	oral	waterborne				zebrafish	embryo	sub-chronic
172.0	Thiophosphoryl-PMMH-12 Dendrimer, Generation 2.5	dendrimer			ultra pure							dendritic	unknown		thiophosphoryl-pmmh			none	none	none	aldehyde	unknown	unknown	unknown	unknown				neutral										EZ Metric	dermal	waterborne	oral	waterborne				zebrafish	embryo	sub-chronic
172.0	Thiophosphoryl-PMMH-12 Dendrimer, Generation 2.5	dendrimer			ultra pure							dendritic	unknown		thiophosphoryl-pmmh			none	none	none	aldehyde	unknown	unknown	unknown	unknown				neutral										EZ Metric	dermal	waterborne	oral	waterborne				zebrafish	embryo	sub-chronic
172.0	Thiophosphoryl-PMMH-12 Dendrimer, Generation 2.5	dendrimer			ultra pure							dendritic	unknown		thiophosphoryl-pmmh			none	none	none	aldehyde	unknown	unknown	unknown	unknown				neutral										EZ Metric	dermal	waterborne	oral	waterborne				zebrafish	embryo	sub-chronic
172.0	Thiophosphoryl-PMMH-12 Dendrimer, Generation 2.5	dendrimer			ultra pure							dendritic	unknown		thiophosphoryl-pmmh			none	none	none	aldehyde	unknown	unknown	unknown	unknown				neutral										EZ Metric	dermal	waterborne	oral	waterborne				zebrafish	embryo	sub-chronic
173.0	Thiophosphoryl-PMMH-24 Dendrimer, Generation 3.5	dendrimer			ultra pure							dendritic	unknown		thiophosphoryl-pmmh			none	none	none	aldehyde	unknown	unknown	unknown	unknown				neutral										EZ Metric	dermal	waterborne	oral	waterborne				zebrafish	embryo	sub-chronic
173.0	Thiophosphoryl-PMMH-24 Dendrimer, Generation 3.5	dendrimer			ultra pure							dendritic	unknown		thiophosphoryl-pmmh			none	none	none	aldehyde	unknown	unknown	unknown	unknown				neutral										EZ Metric	dermal	waterborne	oral	waterborne				zebrafish	embryo	sub-chronic
173.0	Thiophosphoryl-PMMH-24 Dendrimer, Generation 3.5	dendrimer			ultra pure							dendritic	unknown		thiophosphoryl-pmmh			none	none	none	aldehyde	unknown	unknown	unknown	unknown				neutral										EZ Metric	dermal	waterborne	oral	waterborne				zebrafish	embryo	sub-chronic
173.0	Thiophosphoryl-PMMH-24 Dendrimer, Generation 3.5	dendrimer			ultra pure							dendritic	unknown		thiophosphoryl-pmmh			none	none	none	aldehyde	unknown	unknown	unknown	unknown				neutral										EZ Metric	dermal	waterborne	oral	waterborne				zebrafish	embryo	sub-chronic
173.0	Thiophosphoryl-PMMH-24 Dendrimer, Generation 3.5	dendrimer			ultra pure							dendritic	unknown		thiophosphoryl-pmmh			none	none	none	aldehyde	unknown	unknown	unknown	unknown				neutral										EZ Metric	dermal	waterborne	oral	waterborne				zebrafish	embryo	sub-chronic
173.0	Thiophosphoryl-PMMH-24 Dendrimer, Generation 3.5	dendrimer			ultra pure							dendritic	unknown		thiophosphoryl-pmmh			none	none	none	aldehyde	unknown	unknown	unknown	unknown				neutral										EZ Metric	dermal	waterborne	oral	waterborne				zebrafish	embryo	sub-chronic
173.0	Thiophosphoryl-PMMH-24 Dendrimer, Generation 3.5	dendrimer			ultra pure							dendritic	unknown		thiophosphoryl-pmmh			none	none	none	aldehyde	unknown	unknown	unknown	unknown				neutral										EZ Metric	dermal	waterborne	oral	waterborne				zebrafish	embryo	sub-chronic
173.0	Thiophosphoryl-PMMH-24 Dendrimer, Generation 3.5	dendrimer			ultra pure							dendritic	unknown		thiophosphoryl-pmmh			none	none	none	aldehyde	unknown	unknown	unknown	unknown				neutral										EZ Metric	dermal	waterborne	oral	waterborne				zebrafish	embryo	sub-chronic
174.0	Thiophosphoryl-PMMH-48 Dendrimer, Generation 5.0	dendrimer			ultra pure							dendritic	unknown		thiophosphoryl-pmmh			none	none	none	dichlorophosphinothioyl	unknown	unknown	unknown	unknown				neutral										EZ Metric	dermal	waterborne	oral	waterborne				zebrafish	embryo	sub-chronic
174.0	Thiophosphoryl-PMMH-48 Dendrimer, Generation 5.0	dendrimer			ultra pure							dendritic	unknown		thiophosphoryl-pmmh			none	none	none	dichlorophosphinothioyl	unknown	unknown	unknown	unknown				neutral										EZ Metric	dermal	waterborne	oral	waterborne				zebrafish	embryo	sub-chronic
174.0	Thiophosphoryl-PMMH-48 Dendrimer, Generation 5.0	dendrimer			ultra pure							dendritic	unknown		thiophosphoryl-pmmh			none	none	none	dichlorophosphinothioyl	unknown	unknown	unknown	unknown				neutral										EZ Metric	dermal	waterborne	oral	waterborne				zebrafish	embryo	sub-chronic
174.0	Thiophosphoryl-PMMH-48 Dendrimer, Generation 5.0	dendrimer			ultra pure							dendritic	unknown		thiophosphoryl-pmmh			none	none	none	dichlorophosphinothioyl	unknown	unknown	unknown	unknown				neutral										EZ Metric	dermal	waterborne	oral	waterborne				zebrafish	embryo	sub-chronic
174.0	Thiophosphoryl-PMMH-48 Dendrimer, Generation 5.0	dendrimer			ultra pure							dendritic	unknown		thiophosphoryl-pmmh			none	none	none	dichlorophosphinothioyl	unknown	unknown	unknown	unknown				neutral										EZ Metric	dermal	waterborne	oral	waterborne				zebrafish	embryo	sub-chronic
174.0	Thiophosphoryl-PMMH-48 Dendrimer, Generation 5.0	dendrimer			ultra pure							dendritic	unknown		thiophosphoryl-pmmh			none	none	none	dichlorophosphinothioyl	unknown	unknown	unknown	unknown				neutral										EZ Metric	dermal	waterborne	oral	waterborne				zebrafish	embryo	sub-chronic
174.0	Thiophosphoryl-PMMH-48 Dendrimer, Generation 5.0	dendrimer			ultra pure							dendritic	unknown		thiophosphoryl-pmmh			none	none	none	dichlorophosphinothioyl	unknown	unknown	unknown	unknown				neutral										EZ Metric	dermal	waterborne	oral	waterborne				zebrafish	embryo	sub-chronic
174.0	Thiophosphoryl-PMMH-48 Dendrimer, Generation 5.0	dendrimer			ultra pure							dendritic	unknown		thiophosphoryl-pmmh			none	none	none	dichlorophosphinothioyl	unknown	unknown	unknown	unknown				neutral										EZ Metric	dermal	waterborne	oral	waterborne				zebrafish	embryo	sub-chronic
175.0	Aqueously Aged C60s	carbon			as synthesized		0.8	0.8	0.8			spherical	hollow		carbon [c60]	60.0		none	none	none	none	none	none	none	none				unknown				distilled water						EZ Metric	dermal	waterborne	oral	waterborne				zebrafish	embryo	sub-chronic
175.0	Aqueously Aged C60s	carbon			as synthesized		0.8	0.8	0.8			spherical	hollow		carbon [c60]	60.0		none	none	none	none	none	none	none	none				unknown				distilled water						EZ Metric	dermal	waterborne	oral	waterborne				zebrafish	embryo	sub-chronic
175.0	Aqueously Aged C60s	carbon			as synthesized		0.8	0.8	0.8			spherical	hollow		carbon [c60]	60.0		none	none	none	none	none	none	none	none				unknown				distilled water						EZ Metric	dermal	waterborne	oral	waterborne				zebrafish	embryo	sub-chronic
175.0	Aqueously Aged C60s	carbon			as synthesized		0.8	0.8	0.8			spherical	hollow		carbon [c60]	60.0		none	none	none	none	none	none	none	none				unknown				distilled water						EZ Metric	dermal	waterborne	oral	waterborne				zebrafish	embryo	sub-chronic
175.0	Aqueously Aged C60s	carbon			as synthesized		0.8	0.8	0.8			spherical	hollow		carbon [c60]	60.0		none	none	none	none	none	none	none	none				unknown				distilled water						EZ Metric	dermal	waterborne	oral	waterborne				zebrafish	embryo	sub-chronic
175.0	Aqueously Aged C60s	carbon			as synthesized		0.8	0.8	0.8			spherical	hollow		carbon [c60]	60.0		none	none	none	none	none	none	none	none				unknown				distilled water						EZ Metric	dermal	waterborne	oral	waterborne				zebrafish	embryo	sub-chronic
175.0	Aqueously Aged C60s	carbon			as synthesized		0.8	0.8	0.8			spherical	hollow		carbon [c60]	60.0		none	none	none	none	none	none	none	none				unknown				distilled water						EZ Metric	dermal	waterborne	oral	waterborne				zebrafish	embryo	sub-chronic
175.0	Aqueously Aged C60s	carbon			as synthesized		0.8	0.8	0.8			spherical	hollow		carbon [c60]	60.0		none	none	none	none	none	none	none	none				unknown				distilled water						EZ Metric	dermal	waterborne	oral	waterborne				zebrafish	embryo	sub-chronic
176.0	Europium Oxide	metal oxide			ultra pure		70.0	70.0	70.0	TEM		spherical	solid		europium oxide [eu2o3]			none	none	none	none	none	none	none	none				unknown										EZ Metric	dermal	waterborne	oral	waterborne			concentration	zebrafish	embryo	sub-chronic
176.0	Europium Oxide	metal oxide			ultra pure		70.0	70.0	70.0	TEM		spherical	solid		europium oxide [eu2o3]			none	none	none	none	none	none	none	none				unknown										EZ Metric	dermal	waterborne	oral	waterborne			concentration	zebrafish	embryo	sub-chronic
176.0	Europium Oxide	metal oxide			ultra pure		70.0	70.0	70.0	TEM		spherical	solid		europium oxide [eu2o3]			none	none	none	none	none	none	none	none				unknown										EZ Metric	dermal	waterborne	oral	waterborne			concentration	zebrafish	embryo	sub-chronic
176.0	Europium Oxide	metal oxide			ultra pure		70.0	70.0	70.0	TEM		spherical	solid		europium oxide [eu2o3]			none	none	none	none	none	none	none	none				unknown										EZ Metric	dermal	waterborne	oral	waterborne			concentration	zebrafish	embryo	sub-chronic
176.0	Europium Oxide	metal oxide			ultra pure		70.0	70.0	70.0	TEM		spherical	solid		europium oxide [eu2o3]			none	none	none	none	none	none	none	none				unknown										EZ Metric	dermal	waterborne	oral	waterborne			concentration	zebrafish	embryo	sub-chronic
176.0	Europium Oxide	metal oxide			ultra pure		70.0	70.0	70.0	TEM		spherical	solid		europium oxide [eu2o3]			none	none	none	none	none	none	none	none				unknown										EZ Metric	dermal	waterborne	oral	waterborne			concentration	zebrafish	embryo	sub-chronic
176.0	Europium Oxide	metal oxide			ultra pure		70.0	70.0	70.0	TEM		spherical	solid		europium oxide [eu2o3]			none	none	none	none	none	none	none	none				unknown										EZ Metric	dermal	waterborne	oral	waterborne			concentration	zebrafish	embryo	sub-chronic
176.0	Europium Oxide	metal oxide			ultra pure		70.0	70.0	70.0	TEM		spherical	solid		europium oxide [eu2o3]			none	none	none	none	none	none	none	none				unknown										EZ Metric	dermal	waterborne	oral	waterborne			concentration	zebrafish	embryo	sub-chronic
177.0	Platinum (3nm)	metal			ultra pure	trace metals < 150ppm	3.0	3.0	3.0			spherical	solid		platinum [pt]			none	none	none	none	none	none	none	none				unknown										EZ Metric	dermal	waterborne	oral	waterborne				zebrafish	embryo	sub-chronic
177.0	Platinum (3nm)	metal			ultra pure	trace metals < 150ppm	3.0	3.0	3.0			spherical	solid		platinum [pt]			none	none	none	none	none	none	none	none				unknown										EZ Metric	dermal	waterborne	oral	waterborne				zebrafish	embryo	sub-chronic
177.0	Platinum (3nm)	metal			ultra pure	trace metals < 150ppm	3.0	3.0	3.0			spherical	solid		platinum [pt]			none	none	none	none	none	none	none	none				unknown										EZ Metric	dermal	waterborne	oral	waterborne				zebrafish	embryo	sub-chronic
177.0	Platinum (3nm)	metal			ultra pure	trace metals < 150ppm	3.0	3.0	3.0			spherical	solid		platinum [pt]			none	none	none	none	none	none	none	none				unknown										EZ Metric	dermal	waterborne	oral	waterborne				zebrafish	embryo	sub-chronic
177.0	Platinum (3nm)	metal			ultra pure	trace metals < 150ppm	3.0	3.0	3.0			spherical	solid		platinum [pt]			none	none	none	none	none	none	none	none				unknown										EZ Metric	dermal	waterborne	oral	waterborne				zebrafish	embryo	sub-chronic
177.0	Platinum (3nm)	metal			ultra pure	trace metals < 150ppm	3.0	3.0	3.0			spherical	solid		platinum [pt]			none	none	none	none	none	none	none	none				unknown										EZ Metric	dermal	waterborne	oral	waterborne				zebrafish	embryo	sub-chronic
177.0	Platinum (3nm)	metal			ultra pure	trace metals < 150ppm	3.0	3.0	3.0			spherical	solid		platinum [pt]			none	none	none	none	none	none	none	none				unknown										EZ Metric	dermal	waterborne	oral	waterborne				zebrafish	embryo	sub-chronic
177.0	Platinum (3nm)	metal			ultra pure	trace metals < 150ppm	3.0	3.0	3.0			spherical	solid		platinum [pt]			none	none	none	none	none	none	none	none				unknown										EZ Metric	dermal	waterborne	oral	waterborne				zebrafish	embryo	sub-chronic
178.0	Rhodamine NCC	cellulose			as synthesized							fibrous	unknown		cellulose			none	none	none	rhodamine	unknown	unknown	unknown	unknown				unknown										EZ Metric	dermal	waterborne						zebrafish	embryo	sub-chronic
178.0	Rhodamine NCC	cellulose			as synthesized							fibrous	unknown		cellulose			none	none	none	rhodamine	unknown	unknown	unknown	unknown				unknown										EZ Metric	dermal	waterborne						zebrafish	embryo	sub-chronic
178.0	Rhodamine NCC	cellulose			as synthesized							fibrous	unknown		cellulose			none	none	none	rhodamine	unknown	unknown	unknown	unknown				unknown										EZ Metric	dermal	waterborne						zebrafish	embryo	sub-chronic
178.0	Rhodamine NCC	cellulose			as synthesized							fibrous	unknown		cellulose			none	none	none	rhodamine	unknown	unknown	unknown	unknown				unknown										EZ Metric	dermal	waterborne						zebrafish	embryo	sub-chronic
178.0	Rhodamine NCC	cellulose			as synthesized							fibrous	unknown		cellulose			none	none	none	rhodamine	unknown	unknown	unknown	unknown				unknown										EZ Metric	dermal	waterborne						zebrafish	embryo	sub-chronic
178.0	Rhodamine NCC	cellulose			as synthesized							fibrous	unknown		cellulose			none	none	none	rhodamine	unknown	unknown	unknown	unknown				unknown										EZ Metric	dermal	waterborne						zebrafish	embryo	sub-chronic
178.0	Rhodamine NCC	cellulose			as synthesized							fibrous	unknown		cellulose			none	none	none	rhodamine	unknown	unknown	unknown	unknown				unknown										EZ Metric	dermal	waterborne						zebrafish	embryo	sub-chronic
178.0	Rhodamine NCC	cellulose			as synthesized							fibrous	unknown		cellulose			none	none	none	rhodamine	unknown	unknown	unknown	unknown				unknown										EZ Metric	dermal	waterborne						zebrafish	embryo	sub-chronic
181.0	PAMAM Succinamic Acid G5 Dendrimer	dendrimer			ultra pure							spherical	unknown		1,4-diaminobutane [DAB]			none	none	none	succinamic acid	unknown	unknown	unknown	unknown				negative				Fish Water						EZ Metric	dermal	Waterborne	oral	waterborne				zebrafish	embryo	sub-chronic
181.0	PAMAM Succinamic Acid G5 Dendrimer	dendrimer			ultra pure							spherical	unknown		1,4-diaminobutane [DAB]			none	none	none	succinamic acid	unknown	unknown	unknown	unknown				negative				Fish Water						EZ Metric	dermal	Waterborne	oral	waterborne				zebrafish	embryo	sub-chronic
181.0	PAMAM Succinamic Acid G5 Dendrimer	dendrimer			ultra pure							spherical	unknown		1,4-diaminobutane [DAB]			none	none	none	succinamic acid	unknown	unknown	unknown	unknown				negative				Fish Water						EZ Metric	dermal	Waterborne	oral	waterborne				zebrafish	embryo	sub-chronic
181.0	PAMAM Succinamic Acid G5 Dendrimer	dendrimer			ultra pure							spherical	unknown		1,4-diaminobutane [DAB]			none	none	none	succinamic acid	unknown	unknown	unknown	unknown				negative				Fish Water						EZ Metric	dermal	Waterborne	oral	waterborne				zebrafish	embryo	sub-chronic
181.0	PAMAM Succinamic Acid G5 Dendrimer	dendrimer			ultra pure							spherical	unknown		1,4-diaminobutane [DAB]			none	none	none	succinamic acid	unknown	unknown	unknown	unknown				negative				Fish Water						EZ Metric	dermal	Waterborne	oral	waterborne				zebrafish	embryo	sub-chronic
181.0	PAMAM Succinamic Acid G5 Dendrimer	dendrimer			ultra pure							spherical	unknown		1,4-diaminobutane [DAB]			none	none	none	succinamic acid	unknown	unknown	unknown	unknown				negative				Fish Water						EZ Metric	dermal	Waterborne	oral	waterborne				zebrafish	embryo	sub-chronic
181.0	PAMAM Succinamic Acid G5 Dendrimer	dendrimer			ultra pure							spherical	unknown		1,4-diaminobutane [DAB]			none	none	none	succinamic acid	unknown	unknown	unknown	unknown				negative				Fish Water						EZ Metric	dermal	Waterborne	oral	waterborne				zebrafish	embryo	sub-chronic
181.0	PAMAM Succinamic Acid G5 Dendrimer	dendrimer			ultra pure							spherical	unknown		1,4-diaminobutane [DAB]			none	none	none	succinamic acid	unknown	unknown	unknown	unknown				negative				Fish Water						EZ Metric	dermal	Waterborne	oral	waterborne				zebrafish	embryo	sub-chronic
182.0	Zinc nanoparticles doped with Aluminum oxide (AZO)	metal oxide			ultra pure		15.0	15.0	15.0		as reported	unknown	Zinc nanoparticles doped with Aluminum oxide		zinc oxide [ZnO]; aluminum oxide [Al2O3]			none	none	none	none	none	none	none	none				positive				water						EZ Metric	dermal	waterborne					concentration	zebrafish	embryo	sub-chronic
182.0	Zinc nanoparticles doped with Aluminum oxide (AZO)	metal oxide			ultra pure		15.0	15.0	15.0		as reported	unknown	Zinc nanoparticles doped with Aluminum oxide		zinc oxide [ZnO]; aluminum oxide [Al2O3]			none	none	none	none	none	none	none	none				positive				water						EZ Metric	dermal	waterborne					concentration	zebrafish	embryo	sub-chronic
182.0	Zinc nanoparticles doped with Aluminum oxide (AZO)	metal oxide			ultra pure		15.0	15.0	15.0		as reported	unknown	Zinc nanoparticles doped with Aluminum oxide		zinc oxide [ZnO]; aluminum oxide [Al2O3]			none	none	none	none	none	none	none	none				positive				water						EZ Metric	dermal	waterborne					concentration	zebrafish	embryo	sub-chronic
182.0	Zinc nanoparticles doped with Aluminum oxide (AZO)	metal oxide			ultra pure		15.0	15.0	15.0		as reported	unknown	Zinc nanoparticles doped with Aluminum oxide		zinc oxide [ZnO]; aluminum oxide [Al2O3]			none	none	none	none	none	none	none	none				positive				water						EZ Metric	dermal	waterborne					concentration	zebrafish	embryo	sub-chronic
182.0	Zinc nanoparticles doped with Aluminum oxide (AZO)	metal oxide			ultra pure		15.0	15.0	15.0		as reported	unknown	Zinc nanoparticles doped with Aluminum oxide		zinc oxide [ZnO]; aluminum oxide [Al2O3]			none	none	none	none	none	none	none	none				positive				water						EZ Metric	dermal	waterborne					concentration	zebrafish	embryo	sub-chronic
182.0	Zinc nanoparticles doped with Aluminum oxide (AZO)	metal oxide			ultra pure		15.0	15.0	15.0		as reported	unknown	Zinc nanoparticles doped with Aluminum oxide		zinc oxide [ZnO]; aluminum oxide [Al2O3]			none	none	none	none	none	none	none	none				positive				water						EZ Metric	dermal	waterborne					concentration	zebrafish	embryo	sub-chronic
182.0	Zinc nanoparticles doped with Aluminum oxide (AZO)	metal oxide			ultra pure		15.0	15.0	15.0		as reported	unknown	Zinc nanoparticles doped with Aluminum oxide		zinc oxide [ZnO]; aluminum oxide [Al2O3]			none	none	none	none	none	none	none	none				positive				water						EZ Metric	dermal	waterborne					concentration	zebrafish	embryo	sub-chronic
182.0	Zinc nanoparticles doped with Aluminum oxide (AZO)	metal oxide			ultra pure		15.0	15.0	15.0		as reported	unknown	Zinc nanoparticles doped with Aluminum oxide		zinc oxide [ZnO]; aluminum oxide [Al2O3]			none	none	none	none	none	none	none	none				positive				water						EZ Metric	dermal	waterborne					concentration	zebrafish	embryo	sub-chronic
183.0	Europium (III) Oxide	metal oxide			ultra pure	99.5% Based on rare Earth Analysis (by Manufacturer)	70.0	70.0	70.0	TEM		irregular-angular	solid	unknown	europium oxide [eu2o3]			none	none	none	none	none	none	none	none				unknown				fishwater					limited	EZ Metric	dermal	waterborne	oral	waterborne			concentration	zebrafish	embryo	sub-chronic
183.0	Europium (III) Oxide	metal oxide			ultra pure	99.5% Based on rare Earth Analysis (by Manufacturer)	70.0	70.0	70.0	TEM		irregular-angular	solid	unknown	europium oxide [eu2o3]			none	none	none	none	none	none	none	none				unknown				fishwater					limited	EZ Metric	dermal	waterborne	oral	waterborne			concentration	zebrafish	embryo	sub-chronic
183.0	Europium (III) Oxide	metal oxide			ultra pure	99.5% Based on rare Earth Analysis (by Manufacturer)	70.0	70.0	70.0	TEM		irregular-angular	solid	unknown	europium oxide [eu2o3]			none	none	none	none	none	none	none	none				unknown				fishwater					limited	EZ Metric	dermal	waterborne	oral	waterborne			concentration	zebrafish	embryo	sub-chronic
183.0	Europium (III) Oxide	metal oxide			ultra pure	99.5% Based on rare Earth Analysis (by Manufacturer)	70.0	70.0	70.0	TEM		irregular-angular	solid	unknown	europium oxide [eu2o3]			none	none	none	none	none	none	none	none				unknown				fishwater					limited	EZ Metric	dermal	waterborne	oral	waterborne			concentration	zebrafish	embryo	sub-chronic
183.0	Europium (III) Oxide	metal oxide			ultra pure	99.5% Based on rare Earth Analysis (by Manufacturer)	70.0	70.0	70.0	TEM		irregular-angular	solid	unknown	europium oxide [eu2o3]			none	none	none	none	none	none	none	none				unknown				fishwater					limited	EZ Metric	dermal	waterborne	oral	waterborne			concentration	zebrafish	embryo	sub-chronic
183.0	Europium (III) Oxide	metal oxide			ultra pure	99.5% Based on rare Earth Analysis (by Manufacturer)	70.0	70.0	70.0	TEM		irregular-angular	solid	unknown	europium oxide [eu2o3]			none	none	none	none	none	none	none	none				unknown				fishwater					limited	EZ Metric	dermal	waterborne	oral	waterborne			concentration	zebrafish	embryo	sub-chronic
183.0	Europium (III) Oxide	metal oxide			ultra pure	99.5% Based on rare Earth Analysis (by Manufacturer)	70.0	70.0	70.0	TEM		irregular-angular	solid	unknown	europium oxide [eu2o3]			none	none	none	none	none	none	none	none				unknown				fishwater					limited	EZ Metric	dermal	waterborne	oral	waterborne			concentration	zebrafish	embryo	sub-chronic
183.0	Europium (III) Oxide	metal oxide			ultra pure	99.5% Based on rare Earth Analysis (by Manufacturer)	70.0	70.0	70.0	TEM		irregular-angular	solid	unknown	europium oxide [eu2o3]			none	none	none	none	none	none	none	none				unknown				fishwater					limited	EZ Metric	dermal	waterborne	oral	waterborne			concentration	zebrafish	embryo	sub-chronic
184.0	Gold	metal			ultra pure		14.0	14.0	14.0		as reported	spherical	solid		gold [Au]			none	none	none	none	none	none	none	none				negative										EZ Metric	dermal	waterborne	oral	waterborne			concentration	zebrafish	embryo	sub-chronic
184.0	Gold	metal			ultra pure		14.0	14.0	14.0		as reported	spherical	solid		gold [Au]			none	none	none	none	none	none	none	none				negative										EZ Metric	dermal	waterborne	oral	waterborne			concentration	zebrafish	embryo	sub-chronic
184.0	Gold	metal			ultra pure		14.0	14.0	14.0		as reported	spherical	solid		gold [Au]			none	none	none	none	none	none	none	none				negative										EZ Metric	dermal	waterborne	oral	waterborne			concentration	zebrafish	embryo	sub-chronic
184.0	Gold	metal			ultra pure		14.0	14.0	14.0		as reported	spherical	solid		gold [Au]			none	none	none	none	none	none	none	none				negative										EZ Metric	dermal	waterborne	oral	waterborne			concentration	zebrafish	embryo	sub-chronic
184.0	Gold	metal			ultra pure		14.0	14.0	14.0		as reported	spherical	solid		gold [Au]			none	none	none	none	none	none	none	none				negative										EZ Metric	dermal	waterborne	oral	waterborne			concentration	zebrafish	embryo	sub-chronic
184.0	Gold	metal			ultra pure		14.0	14.0	14.0		as reported	spherical	solid		gold [Au]			none	none	none	none	none	none	none	none				negative										EZ Metric	dermal	waterborne	oral	waterborne			concentration	zebrafish	embryo	sub-chronic
184.0	Gold	metal			ultra pure		14.0	14.0	14.0		as reported	spherical	solid		gold [Au]			none	none	none	none	none	none	none	none				negative										EZ Metric	dermal	waterborne	oral	waterborne			concentration	zebrafish	embryo	sub-chronic
184.0	Gold	metal			ultra pure		14.0	14.0	14.0		as reported	spherical	solid		gold [Au]			none	none	none	none	none	none	none	none				negative										EZ Metric	dermal	waterborne	oral	waterborne			concentration	zebrafish	embryo	sub-chronic
186.0	Silver 2 nm	metal			ultra pure		2.0	2.0	2.0			spherical	solid		silver [Ag]			none	none	none	none	none	none	none	none				negative										EZ Metric	dermal	waterborne					concentration	zebrafish	embryo	sub-chronic
186.0	Silver 2 nm	metal			ultra pure		2.0	2.0	2.0			spherical	solid		silver [Ag]			none	none	none	none	none	none	none	none				negative										EZ Metric	dermal	waterborne					concentration	zebrafish	embryo	sub-chronic
186.0	Silver 2 nm	metal			ultra pure		2.0	2.0	2.0			spherical	solid		silver [Ag]			none	none	none	none	none	none	none	none				negative										EZ Metric	dermal	waterborne					concentration	zebrafish	embryo	sub-chronic
186.0	Silver 2 nm	metal			ultra pure		2.0	2.0	2.0			spherical	solid		silver [Ag]			none	none	none	none	none	none	none	none				negative										EZ Metric	dermal	waterborne					concentration	zebrafish	embryo	sub-chronic
186.0	Silver 2 nm	metal			ultra pure		2.0	2.0	2.0			spherical	solid		silver [Ag]			none	none	none	none	none	none	none	none				negative										EZ Metric	dermal	waterborne					concentration	zebrafish	embryo	sub-chronic
186.0	Silver 2 nm	metal			ultra pure		2.0	2.0	2.0			spherical	solid		silver [Ag]			none	none	none	none	none	none	none	none				negative										EZ Metric	dermal	waterborne					concentration	zebrafish	embryo	sub-chronic
186.0	Silver 2 nm	metal			ultra pure		2.0	2.0	2.0			spherical	solid		silver [Ag]			none	none	none	none	none	none	none	none				negative										EZ Metric	dermal	waterborne					concentration	zebrafish	embryo	sub-chronic
186.0	Silver 2 nm	metal			ultra pure		2.0	2.0	2.0			spherical	solid		silver [Ag]			none	none	none	none	none	none	none	none				negative										EZ Metric	dermal	waterborne					concentration	zebrafish	embryo	sub-chronic
187.0	NanoGard ZnO	metal oxide			ultra pure		70.0	40.0	100.0			regular-angular	solid		zinc oxide [ZnO]			none	none	none	none	none	none	none	none		16.0		unknown										EZ Metric	dermal	waterborne	oral	waterborne			concentration	zebrafish	embryo	sub-chronic
187.0	NanoGard ZnO	metal oxide			ultra pure		70.0	40.0	100.0			regular-angular	solid		zinc oxide [ZnO]			none	none	none	none	none	none	none	none		16.0		unknown										EZ Metric	dermal	waterborne	oral	waterborne			concentration	zebrafish	embryo	sub-chronic
187.0	NanoGard ZnO	metal oxide			ultra pure		70.0	40.0	100.0			regular-angular	solid		zinc oxide [ZnO]			none	none	none	none	none	none	none	none		16.0		unknown										EZ Metric	dermal	waterborne	oral	waterborne			concentration	zebrafish	embryo	sub-chronic
187.0	NanoGard ZnO	metal oxide			ultra pure		70.0	40.0	100.0			regular-angular	solid		zinc oxide [ZnO]			none	none	none	none	none	none	none	none		16.0		unknown										EZ Metric	dermal	waterborne	oral	waterborne			concentration	zebrafish	embryo	sub-chronic
187.0	NanoGard ZnO	metal oxide			ultra pure		70.0	40.0	100.0			regular-angular	solid		zinc oxide [ZnO]			none	none	none	none	none	none	none	none		16.0		unknown										EZ Metric	dermal	waterborne	oral	waterborne			concentration	zebrafish	embryo	sub-chronic
187.0	NanoGard ZnO	metal oxide			ultra pure		70.0	40.0	100.0			regular-angular	solid		zinc oxide [ZnO]			none	none	none	none	none	none	none	none		16.0		unknown										EZ Metric	dermal	waterborne	oral	waterborne			concentration	zebrafish	embryo	sub-chronic
187.0	NanoGard ZnO	metal oxide			ultra pure		70.0	40.0	100.0			regular-angular	solid		zinc oxide [ZnO]			none	none	none	none	none	none	none	none		16.0		unknown										EZ Metric	dermal	waterborne	oral	waterborne			concentration	zebrafish	embryo	sub-chronic
187.0	NanoGard ZnO	metal oxide			ultra pure		70.0	40.0	100.0			regular-angular	solid		zinc oxide [ZnO]			none	none	none	none	none	none	none	none		16.0		unknown										EZ Metric	dermal	waterborne	oral	waterborne			concentration	zebrafish	embryo	sub-chronic
189.0	Silica 12 nm	semiconductor			pure		12.0	12.0	12.0	per manufacturer, zetasizer shows hydrodynamic diamter to be 992 in ultrapure water at 50mg/l		spherical	solid		silicon dioxide [SiO2]			none	none	none	none	none	none	none	none				negative	-24.0			fishwater						EZ Metric	dermal	waterborne	oral	waterborne			concentration	zebrafish	embryo	sub-chronic
189.0	Silica 12 nm	semiconductor			pure		12.0	12.0	12.0	per manufacturer, zetasizer shows hydrodynamic diamter to be 992 in ultrapure water at 50mg/l		spherical	solid		silicon dioxide [SiO2]			none	none	none	none	none	none	none	none				negative	-24.0			fishwater						EZ Metric	dermal	waterborne	oral	waterborne			concentration	zebrafish	embryo	sub-chronic
189.0	Silica 12 nm	semiconductor			pure		12.0	12.0	12.0	per manufacturer, zetasizer shows hydrodynamic diamter to be 992 in ultrapure water at 50mg/l		spherical	solid		silicon dioxide [SiO2]			none	none	none	none	none	none	none	none				negative	-24.0			fishwater						EZ Metric	dermal	waterborne	oral	waterborne			concentration	zebrafish	embryo	sub-chronic
189.0	Silica 12 nm	semiconductor			pure		12.0	12.0	12.0	per manufacturer, zetasizer shows hydrodynamic diamter to be 992 in ultrapure water at 50mg/l		spherical	solid		silicon dioxide [SiO2]			none	none	none	none	none	none	none	none				negative	-24.0			fishwater						EZ Metric	dermal	waterborne	oral	waterborne			concentration	zebrafish	embryo	sub-chronic
189.0	Silica 12 nm	semiconductor			pure		12.0	12.0	12.0	per manufacturer, zetasizer shows hydrodynamic diamter to be 992 in ultrapure water at 50mg/l		spherical	solid		silicon dioxide [SiO2]			none	none	none	none	none	none	none	none				negative	-24.0			fishwater						EZ Metric	dermal	waterborne	oral	waterborne			concentration	zebrafish	embryo	sub-chronic
189.0	Silica 12 nm	semiconductor			pure		12.0	12.0	12.0	per manufacturer, zetasizer shows hydrodynamic diamter to be 992 in ultrapure water at 50mg/l		spherical	solid		silicon dioxide [SiO2]			none	none	none	none	none	none	none	none				negative	-24.0			fishwater						EZ Metric	dermal	waterborne	oral	waterborne			concentration	zebrafish	embryo	sub-chronic
189.0	Silica 12 nm	semiconductor			pure		12.0	12.0	12.0	per manufacturer, zetasizer shows hydrodynamic diamter to be 992 in ultrapure water at 50mg/l		spherical	solid		silicon dioxide [SiO2]			none	none	none	none	none	none	none	none				negative	-24.0			fishwater						EZ Metric	dermal	waterborne	oral	waterborne			concentration	zebrafish	embryo	sub-chronic
189.0	Silica 12 nm	semiconductor			pure		12.0	12.0	12.0	per manufacturer, zetasizer shows hydrodynamic diamter to be 992 in ultrapure water at 50mg/l		spherical	solid		silicon dioxide [SiO2]			none	none	none	none	none	none	none	none				negative	-24.0			fishwater						EZ Metric	dermal	waterborne	oral	waterborne			concentration	zebrafish	embryo	sub-chronic
193.0	Aluminum Oxide, 30nm alpha	metal oxide			pure		30.0	30.0	30.0			spherical	solid	cubic	aluminum oxide [Al2O3]			none	none	none	none	none	none	none	none				unknown				ultrapure water						EZ Metric	dermal	waterborne	oral	waterborne			concentration	zebrafish	embryo	sub-chronic
193.0	Aluminum Oxide, 30nm alpha	metal oxide			pure		30.0	30.0	30.0			spherical	solid	cubic	aluminum oxide [Al2O3]			none	none	none	none	none	none	none	none				unknown				ultrapure water						EZ Metric	dermal	waterborne	oral	waterborne			concentration	zebrafish	embryo	sub-chronic
193.0	Aluminum Oxide, 30nm alpha	metal oxide			pure		30.0	30.0	30.0			spherical	solid	cubic	aluminum oxide [Al2O3]			none	none	none	none	none	none	none	none				unknown				ultrapure water						EZ Metric	dermal	waterborne	oral	waterborne			concentration	zebrafish	embryo	sub-chronic
193.0	Aluminum Oxide, 30nm alpha	metal oxide			pure		30.0	30.0	30.0			spherical	solid	cubic	aluminum oxide [Al2O3]			none	none	none	none	none	none	none	none				unknown				ultrapure water						EZ Metric	dermal	waterborne	oral	waterborne			concentration	zebrafish	embryo	sub-chronic
193.0	Aluminum Oxide, 30nm alpha	metal oxide			pure		30.0	30.0	30.0			spherical	solid	cubic	aluminum oxide [Al2O3]			none	none	none	none	none	none	none	none				unknown				ultrapure water						EZ Metric	dermal	waterborne	oral	waterborne			concentration	zebrafish	embryo	sub-chronic
193.0	Aluminum Oxide, 30nm alpha	metal oxide			pure		30.0	30.0	30.0			spherical	solid	cubic	aluminum oxide [Al2O3]			none	none	none	none	none	none	none	none				unknown				ultrapure water						EZ Metric	dermal	waterborne	oral	waterborne			concentration	zebrafish	embryo	sub-chronic
193.0	Aluminum Oxide, 30nm alpha	metal oxide			pure		30.0	30.0	30.0			spherical	solid	cubic	aluminum oxide [Al2O3]			none	none	none	none	none	none	none	none				unknown				ultrapure water						EZ Metric	dermal	waterborne	oral	waterborne			concentration	zebrafish	embryo	sub-chronic
193.0	Aluminum Oxide, 30nm alpha	metal oxide			pure		30.0	30.0	30.0			spherical	solid	cubic	aluminum oxide [Al2O3]			none	none	none	none	none	none	none	none				unknown				ultrapure water						EZ Metric	dermal	waterborne	oral	waterborne			concentration	zebrafish	embryo	sub-chronic
194.0	Aluminum Oxide, 10nm, gamma	metal oxide			pure		10.0	10.0	10.0	Dynamic Light Scattering	ZetaPALS	spherical	unknown	rhombohedral	aluminum oxide [Al2O3]			none	none	none	none	none	none	none	none				unknown										EZ Metric	dermal	waterborne	oral	waterborne			concentration	zebrafish	embryo	sub-chronic
194.0	Aluminum Oxide, 10nm, gamma	metal oxide			pure		10.0	10.0	10.0	Dynamic Light Scattering	ZetaPALS	spherical	unknown	rhombohedral	aluminum oxide [Al2O3]			none	none	none	none	none	none	none	none				unknown										EZ Metric	dermal	waterborne	oral	waterborne			concentration	zebrafish	embryo	sub-chronic
194.0	Aluminum Oxide, 10nm, gamma	metal oxide			pure		10.0	10.0	10.0	Dynamic Light Scattering	ZetaPALS	spherical	unknown	rhombohedral	aluminum oxide [Al2O3]			none	none	none	none	none	none	none	none				unknown										EZ Metric	dermal	waterborne	oral	waterborne			concentration	zebrafish	embryo	sub-chronic
194.0	Aluminum Oxide, 10nm, gamma	metal oxide			pure		10.0	10.0	10.0	Dynamic Light Scattering	ZetaPALS	spherical	unknown	rhombohedral	aluminum oxide [Al2O3]			none	none	none	none	none	none	none	none				unknown										EZ Metric	dermal	waterborne	oral	waterborne			concentration	zebrafish	embryo	sub-chronic
194.0	Aluminum Oxide, 10nm, gamma	metal oxide			pure		10.0	10.0	10.0	Dynamic Light Scattering	ZetaPALS	spherical	unknown	rhombohedral	aluminum oxide [Al2O3]			none	none	none	none	none	none	none	none				unknown										EZ Metric	dermal	waterborne	oral	waterborne			concentration	zebrafish	embryo	sub-chronic
194.0	Aluminum Oxide, 10nm, gamma	metal oxide			pure		10.0	10.0	10.0	Dynamic Light Scattering	ZetaPALS	spherical	unknown	rhombohedral	aluminum oxide [Al2O3]			none	none	none	none	none	none	none	none				unknown										EZ Metric	dermal	waterborne	oral	waterborne			concentration	zebrafish	embryo	sub-chronic
194.0	Aluminum Oxide, 10nm, gamma	metal oxide			pure		10.0	10.0	10.0	Dynamic Light Scattering	ZetaPALS	spherical	unknown	rhombohedral	aluminum oxide [Al2O3]			none	none	none	none	none	none	none	none				unknown										EZ Metric	dermal	waterborne	oral	waterborne			concentration	zebrafish	embryo	sub-chronic
194.0	Aluminum Oxide, 10nm, gamma	metal oxide			pure		10.0	10.0	10.0	Dynamic Light Scattering	ZetaPALS	spherical	unknown	rhombohedral	aluminum oxide [Al2O3]			none	none	none	none	none	none	none	none				unknown										EZ Metric	dermal	waterborne	oral	waterborne			concentration	zebrafish	embryo	sub-chronic
195.0	Aluminum Oxide, 30nm (gamma)	metal oxide			pure		30.0	30.0	30.0			spherical	solid	rhombohedral	aluminum oxide [Al2O3]			none	none	none	none	none	none	none	none				unknown				ultrapure water						EZ Metric	dermal	waterborne	oral	waterborne			concentration	zebrafish	embryo	sub-chronic
195.0	Aluminum Oxide, 30nm (gamma)	metal oxide			pure		30.0	30.0	30.0			spherical	solid	rhombohedral	aluminum oxide [Al2O3]			none	none	none	none	none	none	none	none				unknown				ultrapure water						EZ Metric	dermal	waterborne	oral	waterborne			concentration	zebrafish	embryo	sub-chronic
195.0	Aluminum Oxide, 30nm (gamma)	metal oxide			pure		30.0	30.0	30.0			spherical	solid	rhombohedral	aluminum oxide [Al2O3]			none	none	none	none	none	none	none	none				unknown				ultrapure water						EZ Metric	dermal	waterborne	oral	waterborne			concentration	zebrafish	embryo	sub-chronic
195.0	Aluminum Oxide, 30nm (gamma)	metal oxide			pure		30.0	30.0	30.0			spherical	solid	rhombohedral	aluminum oxide [Al2O3]			none	none	none	none	none	none	none	none				unknown				ultrapure water						EZ Metric	dermal	waterborne	oral	waterborne			concentration	zebrafish	embryo	sub-chronic
195.0	Aluminum Oxide, 30nm (gamma)	metal oxide			pure		30.0	30.0	30.0			spherical	solid	rhombohedral	aluminum oxide [Al2O3]			none	none	none	none	none	none	none	none				unknown				ultrapure water						EZ Metric	dermal	waterborne	oral	waterborne			concentration	zebrafish	embryo	sub-chronic
195.0	Aluminum Oxide, 30nm (gamma)	metal oxide			pure		30.0	30.0	30.0			spherical	solid	rhombohedral	aluminum oxide [Al2O3]			none	none	none	none	none	none	none	none				unknown				ultrapure water						EZ Metric	dermal	waterborne	oral	waterborne			concentration	zebrafish	embryo	sub-chronic
195.0	Aluminum Oxide, 30nm (gamma)	metal oxide			pure		30.0	30.0	30.0			spherical	solid	rhombohedral	aluminum oxide [Al2O3]			none	none	none	none	none	none	none	none				unknown				ultrapure water						EZ Metric	dermal	waterborne	oral	waterborne			concentration	zebrafish	embryo	sub-chronic
195.0	Aluminum Oxide, 30nm (gamma)	metal oxide			pure		30.0	30.0	30.0			spherical	solid	rhombohedral	aluminum oxide [Al2O3]			none	none	none	none	none	none	none	none				unknown				ultrapure water						EZ Metric	dermal	waterborne	oral	waterborne			concentration	zebrafish	embryo	sub-chronic
198.0	Antimony (III) Oxide	metal oxide			ultra pure	99.9% based on trace metal analysis	250.0		250.0	TEM		spherical	unknown		antimony (iii) oxide [sb2o3]			none	none	none	none	none	none	none	none				neutral										EZ Metric	dermal	waterborne	oral	waterborne			concentration	zebrafish	embryo	sub-chronic
198.0	Antimony (III) Oxide	metal oxide			ultra pure	99.9% based on trace metal analysis	250.0		250.0	TEM		spherical	unknown		antimony (iii) oxide [sb2o3]			none	none	none	none	none	none	none	none				neutral										EZ Metric	dermal	waterborne	oral	waterborne			concentration	zebrafish	embryo	sub-chronic
198.0	Antimony (III) Oxide	metal oxide			ultra pure	99.9% based on trace metal analysis	250.0		250.0	TEM		spherical	unknown		antimony (iii) oxide [sb2o3]			none	none	none	none	none	none	none	none				neutral										EZ Metric	dermal	waterborne	oral	waterborne			concentration	zebrafish	embryo	sub-chronic
198.0	Antimony (III) Oxide	metal oxide			ultra pure	99.9% based on trace metal analysis	250.0		250.0	TEM		spherical	unknown		antimony (iii) oxide [sb2o3]			none	none	none	none	none	none	none	none				neutral										EZ Metric	dermal	waterborne	oral	waterborne			concentration	zebrafish	embryo	sub-chronic
198.0	Antimony (III) Oxide	metal oxide			ultra pure	99.9% based on trace metal analysis	250.0		250.0	TEM		spherical	unknown		antimony (iii) oxide [sb2o3]			none	none	none	none	none	none	none	none				neutral										EZ Metric	dermal	waterborne	oral	waterborne			concentration	zebrafish	embryo	sub-chronic
198.0	Antimony (III) Oxide	metal oxide			ultra pure	99.9% based on trace metal analysis	250.0		250.0	TEM		spherical	unknown		antimony (iii) oxide [sb2o3]			none	none	none	none	none	none	none	none				neutral										EZ Metric	dermal	waterborne	oral	waterborne			concentration	zebrafish	embryo	sub-chronic
198.0	Antimony (III) Oxide	metal oxide			ultra pure	99.9% based on trace metal analysis	250.0		250.0	TEM		spherical	unknown		antimony (iii) oxide [sb2o3]			none	none	none	none	none	none	none	none				neutral										EZ Metric	dermal	waterborne	oral	waterborne			concentration	zebrafish	embryo	sub-chronic
198.0	Antimony (III) Oxide	metal oxide			ultra pure	99.9% based on trace metal analysis	250.0		250.0	TEM		spherical	unknown		antimony (iii) oxide [sb2o3]			none	none	none	none	none	none	none	none				neutral										EZ Metric	dermal	waterborne	oral	waterborne			concentration	zebrafish	embryo	sub-chronic
199.0	Cellulose Nanofibers 2.95%	cellulose		wood pulp	pure							unknown	120nm fiber width by TEM, length unknown		See Particle Descriptor: Cellulose Nanofibers 2.95%			none	none	none	none	none	none	none	none				neutral										EZ Metric	dermal	waterborne	oral	waterborne			concentration	zebrafish	embryo	sub-chronic
199.0	Cellulose Nanofibers 2.95%	cellulose		wood pulp	pure							unknown	120nm fiber width by TEM, length unknown		See Particle Descriptor: Cellulose Nanofibers 2.95%			none	none	none	none	none	none	none	none				neutral										EZ Metric	dermal	waterborne	oral	waterborne			concentration	zebrafish	embryo	sub-chronic
199.0	Cellulose Nanofibers 2.95%	cellulose		wood pulp	pure							unknown	120nm fiber width by TEM, length unknown		See Particle Descriptor: Cellulose Nanofibers 2.95%			none	none	none	none	none	none	none	none				neutral										EZ Metric	dermal	waterborne	oral	waterborne			concentration	zebrafish	embryo	sub-chronic
199.0	Cellulose Nanofibers 2.95%	cellulose		wood pulp	pure							unknown	120nm fiber width by TEM, length unknown		See Particle Descriptor: Cellulose Nanofibers 2.95%			none	none	none	none	none	none	none	none				neutral										EZ Metric	dermal	waterborne	oral	waterborne			concentration	zebrafish	embryo	sub-chronic
199.0	Cellulose Nanofibers 2.95%	cellulose		wood pulp	pure							unknown	120nm fiber width by TEM, length unknown		See Particle Descriptor: Cellulose Nanofibers 2.95%			none	none	none	none	none	none	none	none				neutral										EZ Metric	dermal	waterborne	oral	waterborne			concentration	zebrafish	embryo	sub-chronic
199.0	Cellulose Nanofibers 2.95%	cellulose		wood pulp	pure							unknown	120nm fiber width by TEM, length unknown		See Particle Descriptor: Cellulose Nanofibers 2.95%			none	none	none	none	none	none	none	none				neutral										EZ Metric	dermal	waterborne	oral	waterborne			concentration	zebrafish	embryo	sub-chronic
199.0	Cellulose Nanofibers 2.95%	cellulose		wood pulp	pure							unknown	120nm fiber width by TEM, length unknown		See Particle Descriptor: Cellulose Nanofibers 2.95%			none	none	none	none	none	none	none	none				neutral										EZ Metric	dermal	waterborne	oral	waterborne			concentration	zebrafish	embryo	sub-chronic
199.0	Cellulose Nanofibers 2.95%	cellulose		wood pulp	pure							unknown	120nm fiber width by TEM, length unknown		See Particle Descriptor: Cellulose Nanofibers 2.95%			none	none	none	none	none	none	none	none				neutral										EZ Metric	dermal	waterborne	oral	waterborne			concentration	zebrafish	embryo	sub-chronic
200.0	EDC-AEE CNC (DW 1-38-4 0.815%)	cellulose	EDC Reaction followed by MEE coupling		pure		60.0	10.0	110.0	TEM		fibrous	solid		cellulose			none	none	none	2-,2-aminoethoxyethanol [aee]	unknown	unknown	unknown	unknown				neutral				Fishwater		25.0				EZ Metric	dermal	waterborne	oral	waterborne			concentration	zebrafish	embryo	sub-chronic
200.0	EDC-AEE CNC (DW 1-38-4 0.815%)	cellulose	EDC Reaction followed by MEE coupling		pure		60.0	10.0	110.0	TEM		fibrous	solid		cellulose			none	none	none	2-,2-aminoethoxyethanol [aee]	unknown	unknown	unknown	unknown				neutral				Fishwater		25.0				EZ Metric	dermal	waterborne	oral	waterborne			concentration	zebrafish	embryo	sub-chronic
200.0	EDC-AEE CNC (DW 1-38-4 0.815%)	cellulose	EDC Reaction followed by MEE coupling		pure		60.0	10.0	110.0	TEM		fibrous	solid		cellulose			none	none	none	2-,2-aminoethoxyethanol [aee]	unknown	unknown	unknown	unknown				neutral				Fishwater		25.0				EZ Metric	dermal	waterborne	oral	waterborne			concentration	zebrafish	embryo	sub-chronic
200.0	EDC-AEE CNC (DW 1-38-4 0.815%)	cellulose	EDC Reaction followed by MEE coupling		pure		60.0	10.0	110.0	TEM		fibrous	solid		cellulose			none	none	none	2-,2-aminoethoxyethanol [aee]	unknown	unknown	unknown	unknown				neutral				Fishwater		25.0				EZ Metric	dermal	waterborne	oral	waterborne			concentration	zebrafish	embryo	sub-chronic
200.0	EDC-AEE CNC (DW 1-38-4 0.815%)	cellulose	EDC Reaction followed by MEE coupling		pure		60.0	10.0	110.0	TEM		fibrous	solid		cellulose			none	none	none	2-,2-aminoethoxyethanol [aee]	unknown	unknown	unknown	unknown				neutral				Fishwater		25.0				EZ Metric	dermal	waterborne	oral	waterborne			concentration	zebrafish	embryo	sub-chronic
200.0	EDC-AEE CNC (DW 1-38-4 0.815%)	cellulose	EDC Reaction followed by MEE coupling		pure		60.0	10.0	110.0	TEM		fibrous	solid		cellulose			none	none	none	2-,2-aminoethoxyethanol [aee]	unknown	unknown	unknown	unknown				neutral				Fishwater		25.0				EZ Metric	dermal	waterborne	oral	waterborne			concentration	zebrafish	embryo	sub-chronic
200.0	EDC-AEE CNC (DW 1-38-4 0.815%)	cellulose	EDC Reaction followed by MEE coupling		pure		60.0	10.0	110.0	TEM		fibrous	solid		cellulose			none	none	none	2-,2-aminoethoxyethanol [aee]	unknown	unknown	unknown	unknown				neutral				Fishwater		25.0				EZ Metric	dermal	waterborne	oral	waterborne			concentration	zebrafish	embryo	sub-chronic
200.0	EDC-AEE CNC (DW 1-38-4 0.815%)	cellulose	EDC Reaction followed by MEE coupling		pure		60.0	10.0	110.0	TEM		fibrous	solid		cellulose			none	none	none	2-,2-aminoethoxyethanol [aee]	unknown	unknown	unknown	unknown				neutral				Fishwater		25.0				EZ Metric	dermal	waterborne	oral	waterborne			concentration	zebrafish	embryo	sub-chronic
201.0	CNC-GMAC	cellulose	Nucleophilic addition of alkali-activated cellulose hydrozyl groups to epoxy of EPTMAC	Epoxy- propyltrimethylammonium chloride and alkali activated hydroxyl CNC	pure	unknown	54.0	6.0	102.0	TEM		fibrous	solid		cellulose			none	none	none	hydroxypropyl-trimethylammonium chloride	unknown	unknown	unknown	unknown				positive				Fish Water		25.0				EZ Metric	dermal	waterborne	oral	waterborne			concentration	zebrafish	embryo	sub-chronic
201.0	CNC-GMAC	cellulose	Nucleophilic addition of alkali-activated cellulose hydrozyl groups to epoxy of EPTMAC	Epoxy- propyltrimethylammonium chloride and alkali activated hydroxyl CNC	pure	unknown	54.0	6.0	102.0	TEM		fibrous	solid		cellulose			none	none	none	hydroxypropyl-trimethylammonium chloride	unknown	unknown	unknown	unknown				positive				Fish Water		25.0				EZ Metric	dermal	waterborne	oral	waterborne			concentration	zebrafish	embryo	sub-chronic
201.0	CNC-GMAC	cellulose	Nucleophilic addition of alkali-activated cellulose hydrozyl groups to epoxy of EPTMAC	Epoxy- propyltrimethylammonium chloride and alkali activated hydroxyl CNC	pure	unknown	54.0	6.0	102.0	TEM		fibrous	solid		cellulose			none	none	none	hydroxypropyl-trimethylammonium chloride	unknown	unknown	unknown	unknown				positive				Fish Water		25.0				EZ Metric	dermal	waterborne	oral	waterborne			concentration	zebrafish	embryo	sub-chronic
201.0	CNC-GMAC	cellulose	Nucleophilic addition of alkali-activated cellulose hydrozyl groups to epoxy of EPTMAC	Epoxy- propyltrimethylammonium chloride and alkali activated hydroxyl CNC	pure	unknown	54.0	6.0	102.0	TEM		fibrous	solid		cellulose			none	none	none	hydroxypropyl-trimethylammonium chloride	unknown	unknown	unknown	unknown				positive				Fish Water		25.0				EZ Metric	dermal	waterborne	oral	waterborne			concentration	zebrafish	embryo	sub-chronic
201.0	CNC-GMAC	cellulose	Nucleophilic addition of alkali-activated cellulose hydrozyl groups to epoxy of EPTMAC	Epoxy- propyltrimethylammonium chloride and alkali activated hydroxyl CNC	pure	unknown	54.0	6.0	102.0	TEM		fibrous	solid		cellulose			none	none	none	hydroxypropyl-trimethylammonium chloride	unknown	unknown	unknown	unknown				positive				Fish Water		25.0				EZ Metric	dermal	waterborne	oral	waterborne			concentration	zebrafish	embryo	sub-chronic
201.0	CNC-GMAC	cellulose	Nucleophilic addition of alkali-activated cellulose hydrozyl groups to epoxy of EPTMAC	Epoxy- propyltrimethylammonium chloride and alkali activated hydroxyl CNC	pure	unknown	54.0	6.0	102.0	TEM		fibrous	solid		cellulose			none	none	none	hydroxypropyl-trimethylammonium chloride	unknown	unknown	unknown	unknown				positive				Fish Water		25.0				EZ Metric	dermal	waterborne	oral	waterborne			concentration	zebrafish	embryo	sub-chronic
201.0	CNC-GMAC	cellulose	Nucleophilic addition of alkali-activated cellulose hydrozyl groups to epoxy of EPTMAC	Epoxy- propyltrimethylammonium chloride and alkali activated hydroxyl CNC	pure	unknown	54.0	6.0	102.0	TEM		fibrous	solid		cellulose			none	none	none	hydroxypropyl-trimethylammonium chloride	unknown	unknown	unknown	unknown				positive				Fish Water		25.0				EZ Metric	dermal	waterborne	oral	waterborne			concentration	zebrafish	embryo	sub-chronic
201.0	CNC-GMAC	cellulose	Nucleophilic addition of alkali-activated cellulose hydrozyl groups to epoxy of EPTMAC	Epoxy- propyltrimethylammonium chloride and alkali activated hydroxyl CNC	pure	unknown	54.0	6.0	102.0	TEM		fibrous	solid		cellulose			none	none	none	hydroxypropyl-trimethylammonium chloride	unknown	unknown	unknown	unknown				positive				Fish Water		25.0				EZ Metric	dermal	waterborne	oral	waterborne			concentration	zebrafish	embryo	sub-chronic
202.0	Sigma Copper (II) Oxide	metal oxide			pure		50.0		50.0	TEM		unknown	unknown		copper oxide [CuO]			none	none	none	none	none	none	none	none				negative	-9.4			Ultra pure water						EZ Metric	dermal	waterborne	oral	waterborne			concentration	zebrafish	embryo	sub-chronic
202.0	Sigma Copper (II) Oxide	metal oxide			pure		50.0		50.0	TEM		unknown	unknown		copper oxide [CuO]			none	none	none	none	none	none	none	none				negative	-9.4			Ultra pure water						EZ Metric	dermal	waterborne	oral	waterborne			concentration	zebrafish	embryo	sub-chronic
202.0	Sigma Copper (II) Oxide	metal oxide			pure		50.0		50.0	TEM		unknown	unknown		copper oxide [CuO]			none	none	none	none	none	none	none	none				negative	-9.4			Ultra pure water						EZ Metric	dermal	waterborne	oral	waterborne			concentration	zebrafish	embryo	sub-chronic
202.0	Sigma Copper (II) Oxide	metal oxide			pure		50.0		50.0	TEM		unknown	unknown		copper oxide [CuO]			none	none	none	none	none	none	none	none				negative	-9.4			Ultra pure water						EZ Metric	dermal	waterborne	oral	waterborne			concentration	zebrafish	embryo	sub-chronic
202.0	Sigma Copper (II) Oxide	metal oxide			pure		50.0		50.0	TEM		unknown	unknown		copper oxide [CuO]			none	none	none	none	none	none	none	none				negative	-9.4			Ultra pure water						EZ Metric	dermal	waterborne	oral	waterborne			concentration	zebrafish	embryo	sub-chronic
202.0	Sigma Copper (II) Oxide	metal oxide			pure		50.0		50.0	TEM		unknown	unknown		copper oxide [CuO]			none	none	none	none	none	none	none	none				negative	-9.4			Ultra pure water						EZ Metric	dermal	waterborne	oral	waterborne			concentration	zebrafish	embryo	sub-chronic
202.0	Sigma Copper (II) Oxide	metal oxide			pure		50.0		50.0	TEM		unknown	unknown		copper oxide [CuO]			none	none	none	none	none	none	none	none				negative	-9.4			Ultra pure water						EZ Metric	dermal	waterborne	oral	waterborne			concentration	zebrafish	embryo	sub-chronic
202.0	Sigma Copper (II) Oxide	metal oxide			pure		50.0		50.0	TEM		unknown	unknown		copper oxide [CuO]			none	none	none	none	none	none	none	none				negative	-9.4			Ultra pure water						EZ Metric	dermal	waterborne	oral	waterborne			concentration	zebrafish	embryo	sub-chronic
203.0	Hydroxyl terminated Silica-coated Silver	See Particle Descriptor: Hydroxyl terminated Silica-coated Silver			pure	unknown	67.7	67.7	67.7	Transmission Electron Microscope	JEOL 1010 TEM	spherical	solid	n/a	silver [Ag]			silica [si]	unknown	unknown	amine	unknown	unknown	unknown	unknown				negative	-42.9									EZ Metric	dermal	waterborne	oral	waterborne			concentration	zebrafish	embryo	sub-chronic
203.0	Hydroxyl terminated Silica-coated Silver	See Particle Descriptor: Hydroxyl terminated Silica-coated Silver			pure	unknown	67.7	67.7	67.7	Transmission Electron Microscope	JEOL 1010 TEM	spherical	solid	n/a	silver [Ag]			silica [si]	unknown	unknown	amine	unknown	unknown	unknown	unknown				negative	-42.9									EZ Metric	dermal	waterborne	oral	waterborne			concentration	zebrafish	embryo	sub-chronic
203.0	Hydroxyl terminated Silica-coated Silver	See Particle Descriptor: Hydroxyl terminated Silica-coated Silver			pure	unknown	67.7	67.7	67.7	Transmission Electron Microscope	JEOL 1010 TEM	spherical	solid	n/a	silver [Ag]			silica [si]	unknown	unknown	amine	unknown	unknown	unknown	unknown				negative	-42.9									EZ Metric	dermal	waterborne	oral	waterborne			concentration	zebrafish	embryo	sub-chronic
203.0	Hydroxyl terminated Silica-coated Silver	See Particle Descriptor: Hydroxyl terminated Silica-coated Silver			pure	unknown	67.7	67.7	67.7	Transmission Electron Microscope	JEOL 1010 TEM	spherical	solid	n/a	silver [Ag]			silica [si]	unknown	unknown	amine	unknown	unknown	unknown	unknown				negative	-42.9									EZ Metric	dermal	waterborne	oral	waterborne			concentration	zebrafish	embryo	sub-chronic
203.0	Hydroxyl terminated Silica-coated Silver	See Particle Descriptor: Hydroxyl terminated Silica-coated Silver			pure	unknown	67.7	67.7	67.7	Transmission Electron Microscope	JEOL 1010 TEM	spherical	solid	n/a	silver [Ag]			silica [si]	unknown	unknown	amine	unknown	unknown	unknown	unknown				negative	-42.9									EZ Metric	dermal	waterborne	oral	waterborne			concentration	zebrafish	embryo	sub-chronic
203.0	Hydroxyl terminated Silica-coated Silver	See Particle Descriptor: Hydroxyl terminated Silica-coated Silver			pure	unknown	67.7	67.7	67.7	Transmission Electron Microscope	JEOL 1010 TEM	spherical	solid	n/a	silver [Ag]			silica [si]	unknown	unknown	amine	unknown	unknown	unknown	unknown				negative	-42.9									EZ Metric	dermal	waterborne	oral	waterborne			concentration	zebrafish	embryo	sub-chronic
203.0	Hydroxyl terminated Silica-coated Silver	See Particle Descriptor: Hydroxyl terminated Silica-coated Silver			pure	unknown	67.7	67.7	67.7	Transmission Electron Microscope	JEOL 1010 TEM	spherical	solid	n/a	silver [Ag]			silica [si]	unknown	unknown	amine	unknown	unknown	unknown	unknown				negative	-42.9									EZ Metric	dermal	waterborne	oral	waterborne			concentration	zebrafish	embryo	sub-chronic
203.0	Hydroxyl terminated Silica-coated Silver	See Particle Descriptor: Hydroxyl terminated Silica-coated Silver			pure	unknown	67.7	67.7	67.7	Transmission Electron Microscope	JEOL 1010 TEM	spherical	solid	n/a	silver [Ag]			silica [si]	unknown	unknown	amine	unknown	unknown	unknown	unknown				negative	-42.9									EZ Metric	dermal	waterborne	oral	waterborne			concentration	zebrafish	embryo	sub-chronic
204.0	70nm Silica	semiconductor			pure	unknown	82.5	82.5	82.5	TEM	JEOL 1010	spherical	solid		silica [si]			none	none	none	silanol	unknown	unknown	unknown	unknown				negative	-42.4			Milli-Q water						EZ Metric	dermal	waterborne	oral	waterborne			Concentration	zebrafish	embryo	sub-chronic
204.0	70nm Silica	semiconductor			pure	unknown	82.5	82.5	82.5	TEM	JEOL 1010	spherical	solid		silica [si]			none	none	none	silanol	unknown	unknown	unknown	unknown				negative	-42.4			Milli-Q water						EZ Metric	dermal	waterborne	oral	waterborne			Concentration	zebrafish	embryo	sub-chronic
204.0	70nm Silica	semiconductor			pure	unknown	82.5	82.5	82.5	TEM	JEOL 1010	spherical	solid		silica [si]			none	none	none	silanol	unknown	unknown	unknown	unknown				negative	-42.4			Milli-Q water						EZ Metric	dermal	waterborne	oral	waterborne			Concentration	zebrafish	embryo	sub-chronic
204.0	70nm Silica	semiconductor			pure	unknown	82.5	82.5	82.5	TEM	JEOL 1010	spherical	solid		silica [si]			none	none	none	silanol	unknown	unknown	unknown	unknown				negative	-42.4			Milli-Q water						EZ Metric	dermal	waterborne	oral	waterborne			Concentration	zebrafish	embryo	sub-chronic
204.0	70nm Silica	semiconductor			pure	unknown	82.5	82.5	82.5	TEM	JEOL 1010	spherical	solid		silica [si]			none	none	none	silanol	unknown	unknown	unknown	unknown				negative	-42.4			Milli-Q water						EZ Metric	dermal	waterborne	oral	waterborne			Concentration	zebrafish	embryo	sub-chronic
204.0	70nm Silica	semiconductor			pure	unknown	82.5	82.5	82.5	TEM	JEOL 1010	spherical	solid		silica [si]			none	none	none	silanol	unknown	unknown	unknown	unknown				negative	-42.4			Milli-Q water						EZ Metric	dermal	waterborne	oral	waterborne			Concentration	zebrafish	embryo	sub-chronic
204.0	70nm Silica	semiconductor			pure	unknown	82.5	82.5	82.5	TEM	JEOL 1010	spherical	solid		silica [si]			none	none	none	silanol	unknown	unknown	unknown	unknown				negative	-42.4			Milli-Q water						EZ Metric	dermal	waterborne	oral	waterborne			Concentration	zebrafish	embryo	sub-chronic
204.0	70nm Silica	semiconductor			pure	unknown	82.5	82.5	82.5	TEM	JEOL 1010	spherical	solid		silica [si]			none	none	none	silanol	unknown	unknown	unknown	unknown				negative	-42.4			Milli-Q water						EZ Metric	dermal	waterborne	oral	waterborne			Concentration	zebrafish	embryo	sub-chronic
205.0	MWCNTs OD: 20-30nm	carbon			pure	unknown	25.0	20.0	30.0	length = 10-30 um per manufacturer		cylindrical	Hollow		carbon [c]			none	none	none	none	none	none	none	none				neutral							0.0	1.0		EZ Metric	dermal	Waterborne	oral				concentration	zebrafish	embryo	sub-chronic
205.0	MWCNTs OD: 20-30nm	carbon			pure	unknown	25.0	20.0	30.0	length = 10-30 um per manufacturer		cylindrical	Hollow		carbon [c]			none	none	none	none	none	none	none	none				neutral							0.0	1.0		EZ Metric	dermal	Waterborne	oral				concentration	zebrafish	embryo	sub-chronic
205.0	MWCNTs OD: 20-30nm	carbon			pure	unknown	25.0	20.0	30.0	length = 10-30 um per manufacturer		cylindrical	Hollow		carbon [c]			none	none	none	none	none	none	none	none				neutral							0.0	1.0		EZ Metric	dermal	Waterborne	oral				concentration	zebrafish	embryo	sub-chronic
205.0	MWCNTs OD: 20-30nm	carbon			pure	unknown	25.0	20.0	30.0	length = 10-30 um per manufacturer		cylindrical	Hollow		carbon [c]			none	none	none	none	none	none	none	none				neutral							0.0	1.0		EZ Metric	dermal	Waterborne	oral				concentration	zebrafish	embryo	sub-chronic
205.0	MWCNTs OD: 20-30nm	carbon			pure	unknown	25.0	20.0	30.0	length = 10-30 um per manufacturer		cylindrical	Hollow		carbon [c]			none	none	none	none	none	none	none	none				neutral							0.0	1.0		EZ Metric	dermal	Waterborne	oral				concentration	zebrafish	embryo	sub-chronic
205.0	MWCNTs OD: 20-30nm	carbon			pure	unknown	25.0	20.0	30.0	length = 10-30 um per manufacturer		cylindrical	Hollow		carbon [c]			none	none	none	none	none	none	none	none				neutral							0.0	1.0		EZ Metric	dermal	Waterborne	oral				concentration	zebrafish	embryo	sub-chronic
205.0	MWCNTs OD: 20-30nm	carbon			pure	unknown	25.0	20.0	30.0	length = 10-30 um per manufacturer		cylindrical	Hollow		carbon [c]			none	none	none	none	none	none	none	none				neutral							0.0	1.0		EZ Metric	dermal	Waterborne	oral				concentration	zebrafish	embryo	sub-chronic
205.0	MWCNTs OD: 20-30nm	carbon			pure	unknown	25.0	20.0	30.0	length = 10-30 um per manufacturer		cylindrical	Hollow		carbon [c]			none	none	none	none	none	none	none	none				neutral							0.0	1.0		EZ Metric	dermal	Waterborne	oral				concentration	zebrafish	embryo	sub-chronic
206.0	MWCNTs OD: 5-15nm	carbon			pure	unknown	10.0	5.0	15.0	length = 50 um per manufacturer		cylindrical	Hollow		carbon [c]			none	none	none	none	none	none	none	none				neutral						50.0	0.0	1.0		EZ Metric	dermal	Waterborne	oral				concentration	zebrafish	embryo	sub-chronic
206.0	MWCNTs OD: 5-15nm	carbon			pure	unknown	10.0	5.0	15.0	length = 50 um per manufacturer		cylindrical	Hollow		carbon [c]			none	none	none	none	none	none	none	none				neutral						50.0	0.0	1.0		EZ Metric	dermal	Waterborne	oral				concentration	zebrafish	embryo	sub-chronic
206.0	MWCNTs OD: 5-15nm	carbon			pure	unknown	10.0	5.0	15.0	length = 50 um per manufacturer		cylindrical	Hollow		carbon [c]			none	none	none	none	none	none	none	none				neutral						50.0	0.0	1.0		EZ Metric	dermal	Waterborne	oral				concentration	zebrafish	embryo	sub-chronic
206.0	MWCNTs OD: 5-15nm	carbon			pure	unknown	10.0	5.0	15.0	length = 50 um per manufacturer		cylindrical	Hollow		carbon [c]			none	none	none	none	none	none	none	none				neutral						50.0	0.0	1.0		EZ Metric	dermal	Waterborne	oral				concentration	zebrafish	embryo	sub-chronic
206.0	MWCNTs OD: 5-15nm	carbon			pure	unknown	10.0	5.0	15.0	length = 50 um per manufacturer		cylindrical	Hollow		carbon [c]			none	none	none	none	none	none	none	none				neutral						50.0	0.0	1.0		EZ Metric	dermal	Waterborne	oral				concentration	zebrafish	embryo	sub-chronic
206.0	MWCNTs OD: 5-15nm	carbon			pure	unknown	10.0	5.0	15.0	length = 50 um per manufacturer		cylindrical	Hollow		carbon [c]			none	none	none	none	none	none	none	none				neutral						50.0	0.0	1.0		EZ Metric	dermal	Waterborne	oral				concentration	zebrafish	embryo	sub-chronic
206.0	MWCNTs OD: 5-15nm	carbon			pure	unknown	10.0	5.0	15.0	length = 50 um per manufacturer		cylindrical	Hollow		carbon [c]			none	none	none	none	none	none	none	none				neutral						50.0	0.0	1.0		EZ Metric	dermal	Waterborne	oral				concentration	zebrafish	embryo	sub-chronic
206.0	MWCNTs OD: 5-15nm	carbon			pure	unknown	10.0	5.0	15.0	length = 50 um per manufacturer		cylindrical	Hollow		carbon [c]			none	none	none	none	none	none	none	none				neutral						50.0	0.0	1.0		EZ Metric	dermal	Waterborne	oral				concentration	zebrafish	embryo	sub-chronic
207.0	NanoTek Zinc Oxide	metal oxide			ultra pure		63.0	63.0	63.0			unknown	solid	density 5.6	zinc oxide [ZnO]			none	none	none	none	none	none	none	none		17.0	Specific Surface Area (BET) = 17m2/g,	neutral				fishwater						EZ Metric	dermal	waterborne	oral	waterborne			concentration	zebrafish	embryo	sub-chronic
207.0	NanoTek Zinc Oxide	metal oxide			ultra pure		63.0	63.0	63.0			unknown	solid	density 5.6	zinc oxide [ZnO]			none	none	none	none	none	none	none	none		17.0	Specific Surface Area (BET) = 17m2/g,	neutral				fishwater						EZ Metric	dermal	waterborne	oral	waterborne			concentration	zebrafish	embryo	sub-chronic
207.0	NanoTek Zinc Oxide	metal oxide			ultra pure		63.0	63.0	63.0			unknown	solid	density 5.6	zinc oxide [ZnO]			none	none	none	none	none	none	none	none		17.0	Specific Surface Area (BET) = 17m2/g,	neutral				fishwater						EZ Metric	dermal	waterborne	oral	waterborne			concentration	zebrafish	embryo	sub-chronic
207.0	NanoTek Zinc Oxide	metal oxide			ultra pure		63.0	63.0	63.0			unknown	solid	density 5.6	zinc oxide [ZnO]			none	none	none	none	none	none	none	none		17.0	Specific Surface Area (BET) = 17m2/g,	neutral				fishwater						EZ Metric	dermal	waterborne	oral	waterborne			concentration	zebrafish	embryo	sub-chronic
207.0	NanoTek Zinc Oxide	metal oxide			ultra pure		63.0	63.0	63.0			unknown	solid	density 5.6	zinc oxide [ZnO]			none	none	none	none	none	none	none	none		17.0	Specific Surface Area (BET) = 17m2/g,	neutral				fishwater						EZ Metric	dermal	waterborne	oral	waterborne			concentration	zebrafish	embryo	sub-chronic
207.0	NanoTek Zinc Oxide	metal oxide			ultra pure		63.0	63.0	63.0			unknown	solid	density 5.6	zinc oxide [ZnO]			none	none	none	none	none	none	none	none		17.0	Specific Surface Area (BET) = 17m2/g,	neutral				fishwater						EZ Metric	dermal	waterborne	oral	waterborne			concentration	zebrafish	embryo	sub-chronic
207.0	NanoTek Zinc Oxide	metal oxide			ultra pure		63.0	63.0	63.0			unknown	solid	density 5.6	zinc oxide [ZnO]			none	none	none	none	none	none	none	none		17.0	Specific Surface Area (BET) = 17m2/g,	neutral				fishwater						EZ Metric	dermal	waterborne	oral	waterborne			concentration	zebrafish	embryo	sub-chronic
207.0	NanoTek Zinc Oxide	metal oxide			ultra pure		63.0	63.0	63.0			unknown	solid	density 5.6	zinc oxide [ZnO]			none	none	none	none	none	none	none	none		17.0	Specific Surface Area (BET) = 17m2/g,	neutral				fishwater						EZ Metric	dermal	waterborne	oral	waterborne			concentration	zebrafish	embryo	sub-chronic
208.0	SEF Amine-Terminated Silica coated Ag 70, 1/2x APTES	metal			pure	unknown	69.9	69.9	69.9	TEM	JEOL 1010	spherical	solid	n/a	silver [Ag]			silica [si], 98%; fluorescein isothiocyanate [FITC], 02%	unknown	unknown	amine	unknown	unknown	unknown	unknown				negative	-16.2			10mM sodium biocarbonate						EZ Metric	dermal	waterborne	oral	waterborne			Concentration	zebrafish	embryo	sub-chronic
208.0	SEF Amine-Terminated Silica coated Ag 70, 1/2x APTES	metal			pure	unknown	69.9	69.9	69.9	TEM	JEOL 1010	spherical	solid	n/a	silver [Ag]			silica [si], 98%; fluorescein isothiocyanate [FITC], 02%	unknown	unknown	amine	unknown	unknown	unknown	unknown				negative	-16.2			10mM sodium biocarbonate						EZ Metric	dermal	waterborne	oral	waterborne			Concentration	zebrafish	embryo	sub-chronic
208.0	SEF Amine-Terminated Silica coated Ag 70, 1/2x APTES	metal			pure	unknown	69.9	69.9	69.9	TEM	JEOL 1010	spherical	solid	n/a	silver [Ag]			silica [si], 98%; fluorescein isothiocyanate [FITC], 02%	unknown	unknown	amine	unknown	unknown	unknown	unknown				negative	-16.2			10mM sodium biocarbonate						EZ Metric	dermal	waterborne	oral	waterborne			Concentration	zebrafish	embryo	sub-chronic
208.0	SEF Amine-Terminated Silica coated Ag 70, 1/2x APTES	metal			pure	unknown	69.9	69.9	69.9	TEM	JEOL 1010	spherical	solid	n/a	silver [Ag]			silica [si], 98%; fluorescein isothiocyanate [FITC], 02%	unknown	unknown	amine	unknown	unknown	unknown	unknown				negative	-16.2			10mM sodium biocarbonate						EZ Metric	dermal	waterborne	oral	waterborne			Concentration	zebrafish	embryo	sub-chronic
208.0	SEF Amine-Terminated Silica coated Ag 70, 1/2x APTES	metal			pure	unknown	69.9	69.9	69.9	TEM	JEOL 1010	spherical	solid	n/a	silver [Ag]			silica [si], 98%; fluorescein isothiocyanate [FITC], 02%	unknown	unknown	amine	unknown	unknown	unknown	unknown				negative	-16.2			10mM sodium biocarbonate						EZ Metric	dermal	waterborne	oral	waterborne			Concentration	zebrafish	embryo	sub-chronic
208.0	SEF Amine-Terminated Silica coated Ag 70, 1/2x APTES	metal			pure	unknown	69.9	69.9	69.9	TEM	JEOL 1010	spherical	solid	n/a	silver [Ag]			silica [si], 98%; fluorescein isothiocyanate [FITC], 02%	unknown	unknown	amine	unknown	unknown	unknown	unknown				negative	-16.2			10mM sodium biocarbonate						EZ Metric	dermal	waterborne	oral	waterborne			Concentration	zebrafish	embryo	sub-chronic
208.0	SEF Amine-Terminated Silica coated Ag 70, 1/2x APTES	metal			pure	unknown	69.9	69.9	69.9	TEM	JEOL 1010	spherical	solid	n/a	silver [Ag]			silica [si], 98%; fluorescein isothiocyanate [FITC], 02%	unknown	unknown	amine	unknown	unknown	unknown	unknown				negative	-16.2			10mM sodium biocarbonate						EZ Metric	dermal	waterborne	oral	waterborne			Concentration	zebrafish	embryo	sub-chronic
209.0	SEF Amine-Terminated Silica coated Ag 70, 1x APTES	metal			pure	unknown	69.9	69.9	69.9	TEM	JEOL 1010	spherical	solid	n/a	silver [Ag]			silica [si], 98%; fluorescein isothiocyanate [FITC], 02%	unknown	unknown	amine	unknown	unknown	unknown	unknown				negative	-12.6			10mM sodium biocarbonate						EZ Metric	dermal	waterborne	oral	waterborne			Concentration	zebrafish	embryo	sub-chronic
209.0	SEF Amine-Terminated Silica coated Ag 70, 1x APTES	metal			pure	unknown	69.9	69.9	69.9	TEM	JEOL 1010	spherical	solid	n/a	silver [Ag]			silica [si], 98%; fluorescein isothiocyanate [FITC], 02%	unknown	unknown	amine	unknown	unknown	unknown	unknown				negative	-12.6			10mM sodium biocarbonate						EZ Metric	dermal	waterborne	oral	waterborne			Concentration	zebrafish	embryo	sub-chronic
209.0	SEF Amine-Terminated Silica coated Ag 70, 1x APTES	metal			pure	unknown	69.9	69.9	69.9	TEM	JEOL 1010	spherical	solid	n/a	silver [Ag]			silica [si], 98%; fluorescein isothiocyanate [FITC], 02%	unknown	unknown	amine	unknown	unknown	unknown	unknown				negative	-12.6			10mM sodium biocarbonate						EZ Metric	dermal	waterborne	oral	waterborne			Concentration	zebrafish	embryo	sub-chronic
209.0	SEF Amine-Terminated Silica coated Ag 70, 1x APTES	metal			pure	unknown	69.9	69.9	69.9	TEM	JEOL 1010	spherical	solid	n/a	silver [Ag]			silica [si], 98%; fluorescein isothiocyanate [FITC], 02%	unknown	unknown	amine	unknown	unknown	unknown	unknown				negative	-12.6			10mM sodium biocarbonate						EZ Metric	dermal	waterborne	oral	waterborne			Concentration	zebrafish	embryo	sub-chronic
209.0	SEF Amine-Terminated Silica coated Ag 70, 1x APTES	metal			pure	unknown	69.9	69.9	69.9	TEM	JEOL 1010	spherical	solid	n/a	silver [Ag]			silica [si], 98%; fluorescein isothiocyanate [FITC], 02%	unknown	unknown	amine	unknown	unknown	unknown	unknown				negative	-12.6			10mM sodium biocarbonate						EZ Metric	dermal	waterborne	oral	waterborne			Concentration	zebrafish	embryo	sub-chronic
209.0	SEF Amine-Terminated Silica coated Ag 70, 1x APTES	metal			pure	unknown	69.9	69.9	69.9	TEM	JEOL 1010	spherical	solid	n/a	silver [Ag]			silica [si], 98%; fluorescein isothiocyanate [FITC], 02%	unknown	unknown	amine	unknown	unknown	unknown	unknown				negative	-12.6			10mM sodium biocarbonate						EZ Metric	dermal	waterborne	oral	waterborne			Concentration	zebrafish	embryo	sub-chronic
209.0	SEF Amine-Terminated Silica coated Ag 70, 1x APTES	metal			pure	unknown	69.9	69.9	69.9	TEM	JEOL 1010	spherical	solid	n/a	silver [Ag]			silica [si], 98%; fluorescein isothiocyanate [FITC], 02%	unknown	unknown	amine	unknown	unknown	unknown	unknown				negative	-12.6			10mM sodium biocarbonate						EZ Metric	dermal	waterborne	oral	waterborne			Concentration	zebrafish	embryo	sub-chronic
211.0	SEF Amine-Terminated Silica coated Ag 70, 2x APTES	metal			pure	unknown	69.9	69.9	69.9	TEM	JEOL 1010	spherical	solid	n/a	silver [Ag]			silica [si], 98%; fluorescein isothiocyanate [FITC], 02%	unknown	unknown	amine	unknown	unknown	unknown	unknown				negative	-7.85			10mM sodium biocarbonate						EZ Metric	dermal	waterborne	oral	waterborne			Concentration	zebrafish	embryo	sub-chronic
211.0	SEF Amine-Terminated Silica coated Ag 70, 2x APTES	metal			pure	unknown	69.9	69.9	69.9	TEM	JEOL 1010	spherical	solid	n/a	silver [Ag]			silica [si], 98%; fluorescein isothiocyanate [FITC], 02%	unknown	unknown	amine	unknown	unknown	unknown	unknown				negative	-7.85			10mM sodium biocarbonate						EZ Metric	dermal	waterborne	oral	waterborne			Concentration	zebrafish	embryo	sub-chronic
211.0	SEF Amine-Terminated Silica coated Ag 70, 2x APTES	metal			pure	unknown	69.9	69.9	69.9	TEM	JEOL 1010	spherical	solid	n/a	silver [Ag]			silica [si], 98%; fluorescein isothiocyanate [FITC], 02%	unknown	unknown	amine	unknown	unknown	unknown	unknown				negative	-7.85			10mM sodium biocarbonate						EZ Metric	dermal	waterborne	oral	waterborne			Concentration	zebrafish	embryo	sub-chronic
211.0	SEF Amine-Terminated Silica coated Ag 70, 2x APTES	metal			pure	unknown	69.9	69.9	69.9	TEM	JEOL 1010	spherical	solid	n/a	silver [Ag]			silica [si], 98%; fluorescein isothiocyanate [FITC], 02%	unknown	unknown	amine	unknown	unknown	unknown	unknown				negative	-7.85			10mM sodium biocarbonate						EZ Metric	dermal	waterborne	oral	waterborne			Concentration	zebrafish	embryo	sub-chronic
211.0	SEF Amine-Terminated Silica coated Ag 70, 2x APTES	metal			pure	unknown	69.9	69.9	69.9	TEM	JEOL 1010	spherical	solid	n/a	silver [Ag]			silica [si], 98%; fluorescein isothiocyanate [FITC], 02%	unknown	unknown	amine	unknown	unknown	unknown	unknown				negative	-7.85			10mM sodium biocarbonate						EZ Metric	dermal	waterborne	oral	waterborne			Concentration	zebrafish	embryo	sub-chronic
211.0	SEF Amine-Terminated Silica coated Ag 70, 2x APTES	metal			pure	unknown	69.9	69.9	69.9	TEM	JEOL 1010	spherical	solid	n/a	silver [Ag]			silica [si], 98%; fluorescein isothiocyanate [FITC], 02%	unknown	unknown	amine	unknown	unknown	unknown	unknown				negative	-7.85			10mM sodium biocarbonate						EZ Metric	dermal	waterborne	oral	waterborne			Concentration	zebrafish	embryo	sub-chronic
211.0	SEF Amine-Terminated Silica coated Ag 70, 2x APTES	metal			pure	unknown	69.9	69.9	69.9	TEM	JEOL 1010	spherical	solid	n/a	silver [Ag]			silica [si], 98%; fluorescein isothiocyanate [FITC], 02%	unknown	unknown	amine	unknown	unknown	unknown	unknown				negative	-7.85			10mM sodium biocarbonate						EZ Metric	dermal	waterborne	oral	waterborne			Concentration	zebrafish	embryo	sub-chronic
212.0	Sigma MWCNTs OD=8nm ID=2-5nm Length= 0.5-200 um	carbon			pure							cylindrical	tube, OD=8nm ID=2-5nm Length= 0.5-200 um	n/a	carbon [c]			none	none	none	none	none	none	none	none				negative	-13.9			fishwater						EZ Metric	dermal	waterborne	oral	waterborne			concentration	zebrafish	embryo	sub-chronic
212.0	Sigma MWCNTs OD=8nm ID=2-5nm Length= 0.5-200 um	carbon			pure							cylindrical	tube, OD=8nm ID=2-5nm Length= 0.5-200 um	n/a	carbon [c]			none	none	none	none	none	none	none	none				negative	-13.9			fishwater						EZ Metric	dermal	waterborne	oral	waterborne			concentration	zebrafish	embryo	sub-chronic
212.0	Sigma MWCNTs OD=8nm ID=2-5nm Length= 0.5-200 um	carbon			pure							cylindrical	tube, OD=8nm ID=2-5nm Length= 0.5-200 um	n/a	carbon [c]			none	none	none	none	none	none	none	none				negative	-13.9			fishwater						EZ Metric	dermal	waterborne	oral	waterborne			concentration	zebrafish	embryo	sub-chronic
212.0	Sigma MWCNTs OD=8nm ID=2-5nm Length= 0.5-200 um	carbon			pure							cylindrical	tube, OD=8nm ID=2-5nm Length= 0.5-200 um	n/a	carbon [c]			none	none	none	none	none	none	none	none				negative	-13.9			fishwater						EZ Metric	dermal	waterborne	oral	waterborne			concentration	zebrafish	embryo	sub-chronic
212.0	Sigma MWCNTs OD=8nm ID=2-5nm Length= 0.5-200 um	carbon			pure							cylindrical	tube, OD=8nm ID=2-5nm Length= 0.5-200 um	n/a	carbon [c]			none	none	none	none	none	none	none	none				negative	-13.9			fishwater						EZ Metric	dermal	waterborne	oral	waterborne			concentration	zebrafish	embryo	sub-chronic
212.0	Sigma MWCNTs OD=8nm ID=2-5nm Length= 0.5-200 um	carbon			pure							cylindrical	tube, OD=8nm ID=2-5nm Length= 0.5-200 um	n/a	carbon [c]			none	none	none	none	none	none	none	none				negative	-13.9			fishwater						EZ Metric	dermal	waterborne	oral	waterborne			concentration	zebrafish	embryo	sub-chronic
212.0	Sigma MWCNTs OD=8nm ID=2-5nm Length= 0.5-200 um	carbon			pure							cylindrical	tube, OD=8nm ID=2-5nm Length= 0.5-200 um	n/a	carbon [c]			none	none	none	none	none	none	none	none				negative	-13.9			fishwater						EZ Metric	dermal	waterborne	oral	waterborne			concentration	zebrafish	embryo	sub-chronic
212.0	Sigma MWCNTs OD=8nm ID=2-5nm Length= 0.5-200 um	carbon			pure							cylindrical	tube, OD=8nm ID=2-5nm Length= 0.5-200 um	n/a	carbon [c]			none	none	none	none	none	none	none	none				negative	-13.9			fishwater						EZ Metric	dermal	waterborne	oral	waterborne			concentration	zebrafish	embryo	sub-chronic
213.0	Terbium (III,IV) oxide	metal oxide			ultra pure	132.4 ppm Trace rare earth including 47.5 ppm Barium, 12.6 ppm Holmium, 0.2 ppm Dysprosium, 25.2 ppm Potassium, 12.1 ppm Lithium, 8.3 ppm Scandium, 21.9 ppm Samarium and 3.3 ppm Yttrium.	100.0		100.0	BET		unknown	unknown		terbium (iii,iv) oxide [tb4o7]			none	none	none	none	none	none	none	none				neutral				Fish Water	250.0	25.0				EZ Metric	dermal	waterborne	oral	waterborne			concentration	zebrafish	embryo	sub-chronic
213.0	Terbium (III,IV) oxide	metal oxide			ultra pure	132.4 ppm Trace rare earth including 47.5 ppm Barium, 12.6 ppm Holmium, 0.2 ppm Dysprosium, 25.2 ppm Potassium, 12.1 ppm Lithium, 8.3 ppm Scandium, 21.9 ppm Samarium and 3.3 ppm Yttrium.	100.0		100.0	BET		unknown	unknown		terbium (iii,iv) oxide [tb4o7]			none	none	none	none	none	none	none	none				neutral				Fish Water	250.0	25.0				EZ Metric	dermal	waterborne	oral	waterborne			concentration	zebrafish	embryo	sub-chronic
213.0	Terbium (III,IV) oxide	metal oxide			ultra pure	132.4 ppm Trace rare earth including 47.5 ppm Barium, 12.6 ppm Holmium, 0.2 ppm Dysprosium, 25.2 ppm Potassium, 12.1 ppm Lithium, 8.3 ppm Scandium, 21.9 ppm Samarium and 3.3 ppm Yttrium.	100.0		100.0	BET		unknown	unknown		terbium (iii,iv) oxide [tb4o7]			none	none	none	none	none	none	none	none				neutral				Fish Water	250.0	25.0				EZ Metric	dermal	waterborne	oral	waterborne			concentration	zebrafish	embryo	sub-chronic
213.0	Terbium (III,IV) oxide	metal oxide			ultra pure	132.4 ppm Trace rare earth including 47.5 ppm Barium, 12.6 ppm Holmium, 0.2 ppm Dysprosium, 25.2 ppm Potassium, 12.1 ppm Lithium, 8.3 ppm Scandium, 21.9 ppm Samarium and 3.3 ppm Yttrium.	100.0		100.0	BET		unknown	unknown		terbium (iii,iv) oxide [tb4o7]			none	none	none	none	none	none	none	none				neutral				Fish Water	250.0	25.0				EZ Metric	dermal	waterborne	oral	waterborne			concentration	zebrafish	embryo	sub-chronic
213.0	Terbium (III,IV) oxide	metal oxide			ultra pure	132.4 ppm Trace rare earth including 47.5 ppm Barium, 12.6 ppm Holmium, 0.2 ppm Dysprosium, 25.2 ppm Potassium, 12.1 ppm Lithium, 8.3 ppm Scandium, 21.9 ppm Samarium and 3.3 ppm Yttrium.	100.0		100.0	BET		unknown	unknown		terbium (iii,iv) oxide [tb4o7]			none	none	none	none	none	none	none	none				neutral				Fish Water	250.0	25.0				EZ Metric	dermal	waterborne	oral	waterborne			concentration	zebrafish	embryo	sub-chronic
213.0	Terbium (III,IV) oxide	metal oxide			ultra pure	132.4 ppm Trace rare earth including 47.5 ppm Barium, 12.6 ppm Holmium, 0.2 ppm Dysprosium, 25.2 ppm Potassium, 12.1 ppm Lithium, 8.3 ppm Scandium, 21.9 ppm Samarium and 3.3 ppm Yttrium.	100.0		100.0	BET		unknown	unknown		terbium (iii,iv) oxide [tb4o7]			none	none	none	none	none	none	none	none				neutral				Fish Water	250.0	25.0				EZ Metric	dermal	waterborne	oral	waterborne			concentration	zebrafish	embryo	sub-chronic
213.0	Terbium (III,IV) oxide	metal oxide			ultra pure	132.4 ppm Trace rare earth including 47.5 ppm Barium, 12.6 ppm Holmium, 0.2 ppm Dysprosium, 25.2 ppm Potassium, 12.1 ppm Lithium, 8.3 ppm Scandium, 21.9 ppm Samarium and 3.3 ppm Yttrium.	100.0		100.0	BET		unknown	unknown		terbium (iii,iv) oxide [tb4o7]			none	none	none	none	none	none	none	none				neutral				Fish Water	250.0	25.0				EZ Metric	dermal	waterborne	oral	waterborne			concentration	zebrafish	embryo	sub-chronic
213.0	Terbium (III,IV) oxide	metal oxide			ultra pure	132.4 ppm Trace rare earth including 47.5 ppm Barium, 12.6 ppm Holmium, 0.2 ppm Dysprosium, 25.2 ppm Potassium, 12.1 ppm Lithium, 8.3 ppm Scandium, 21.9 ppm Samarium and 3.3 ppm Yttrium.	100.0		100.0	BET		unknown	unknown		terbium (iii,iv) oxide [tb4o7]			none	none	none	none	none	none	none	none				neutral				Fish Water	250.0	25.0				EZ Metric	dermal	waterborne	oral	waterborne			concentration	zebrafish	embryo	sub-chronic
214.0	ZnO NanoShield ZN-3008C	metal oxide			pure	50% in water, colloidal dispersion with cationic dispersant	76.0	76.0	76.0			unknown	solid		zinc oxide [ZnO]			none	none	none	none	none	none	none	none		14.0	SA units above are m2/g	positive				water			1.0			EZ Metric	dermal	waterborne	oral	waterborne			concentration	zebrafish	embryo	sub-chronic
214.0	ZnO NanoShield ZN-3008C	metal oxide			pure	50% in water, colloidal dispersion with cationic dispersant	76.0	76.0	76.0			unknown	solid		zinc oxide [ZnO]			none	none	none	none	none	none	none	none		14.0	SA units above are m2/g	positive				water			1.0			EZ Metric	dermal	waterborne	oral	waterborne			concentration	zebrafish	embryo	sub-chronic
214.0	ZnO NanoShield ZN-3008C	metal oxide			pure	50% in water, colloidal dispersion with cationic dispersant	76.0	76.0	76.0			unknown	solid		zinc oxide [ZnO]			none	none	none	none	none	none	none	none		14.0	SA units above are m2/g	positive				water			1.0			EZ Metric	dermal	waterborne	oral	waterborne			concentration	zebrafish	embryo	sub-chronic
214.0	ZnO NanoShield ZN-3008C	metal oxide			pure	50% in water, colloidal dispersion with cationic dispersant	76.0	76.0	76.0			unknown	solid		zinc oxide [ZnO]			none	none	none	none	none	none	none	none		14.0	SA units above are m2/g	positive				water			1.0			EZ Metric	dermal	waterborne	oral	waterborne			concentration	zebrafish	embryo	sub-chronic
214.0	ZnO NanoShield ZN-3008C	metal oxide			pure	50% in water, colloidal dispersion with cationic dispersant	76.0	76.0	76.0			unknown	solid		zinc oxide [ZnO]			none	none	none	none	none	none	none	none		14.0	SA units above are m2/g	positive				water			1.0			EZ Metric	dermal	waterborne	oral	waterborne			concentration	zebrafish	embryo	sub-chronic
214.0	ZnO NanoShield ZN-3008C	metal oxide			pure	50% in water, colloidal dispersion with cationic dispersant	76.0	76.0	76.0			unknown	solid		zinc oxide [ZnO]			none	none	none	none	none	none	none	none		14.0	SA units above are m2/g	positive				water			1.0			EZ Metric	dermal	waterborne	oral	waterborne			concentration	zebrafish	embryo	sub-chronic
214.0	ZnO NanoShield ZN-3008C	metal oxide			pure	50% in water, colloidal dispersion with cationic dispersant	76.0	76.0	76.0			unknown	solid		zinc oxide [ZnO]			none	none	none	none	none	none	none	none		14.0	SA units above are m2/g	positive				water			1.0			EZ Metric	dermal	waterborne	oral	waterborne			concentration	zebrafish	embryo	sub-chronic
214.0	ZnO NanoShield ZN-3008C	metal oxide			pure	50% in water, colloidal dispersion with cationic dispersant	76.0	76.0	76.0			unknown	solid		zinc oxide [ZnO]			none	none	none	none	none	none	none	none		14.0	SA units above are m2/g	positive				water			1.0			EZ Metric	dermal	waterborne	oral	waterborne			concentration	zebrafish	embryo	sub-chronic
215.0	Zinc Oxide Nanopowder	metal oxide			ultra pure		63.0	63.0	63.0			unknown	solid		zinc oxide [ZnO]			none	none	none	none	none	none	none	none		17.0	Specific Surface Area (m2/g) = 17	unknown									mean HDD in MQ water 360, min = 272, max = 446 nm, 81.39 g/mol	EZ Metric	dermal	waterborne	oral	waterborne			concentration	zebrafish	embryo	sub-chronic
215.0	Zinc Oxide Nanopowder	metal oxide			ultra pure		63.0	63.0	63.0			unknown	solid		zinc oxide [ZnO]			none	none	none	none	none	none	none	none		17.0	Specific Surface Area (m2/g) = 17	unknown									mean HDD in MQ water 360, min = 272, max = 446 nm, 81.39 g/mol	EZ Metric	dermal	waterborne	oral	waterborne			concentration	zebrafish	embryo	sub-chronic
215.0	Zinc Oxide Nanopowder	metal oxide			ultra pure		63.0	63.0	63.0			unknown	solid		zinc oxide [ZnO]			none	none	none	none	none	none	none	none		17.0	Specific Surface Area (m2/g) = 17	unknown									mean HDD in MQ water 360, min = 272, max = 446 nm, 81.39 g/mol	EZ Metric	dermal	waterborne	oral	waterborne			concentration	zebrafish	embryo	sub-chronic
215.0	Zinc Oxide Nanopowder	metal oxide			ultra pure		63.0	63.0	63.0			unknown	solid		zinc oxide [ZnO]			none	none	none	none	none	none	none	none		17.0	Specific Surface Area (m2/g) = 17	unknown									mean HDD in MQ water 360, min = 272, max = 446 nm, 81.39 g/mol	EZ Metric	dermal	waterborne	oral	waterborne			concentration	zebrafish	embryo	sub-chronic
215.0	Zinc Oxide Nanopowder	metal oxide			ultra pure		63.0	63.0	63.0			unknown	solid		zinc oxide [ZnO]			none	none	none	none	none	none	none	none		17.0	Specific Surface Area (m2/g) = 17	unknown									mean HDD in MQ water 360, min = 272, max = 446 nm, 81.39 g/mol	EZ Metric	dermal	waterborne	oral	waterborne			concentration	zebrafish	embryo	sub-chronic
215.0	Zinc Oxide Nanopowder	metal oxide			ultra pure		63.0	63.0	63.0			unknown	solid		zinc oxide [ZnO]			none	none	none	none	none	none	none	none		17.0	Specific Surface Area (m2/g) = 17	unknown									mean HDD in MQ water 360, min = 272, max = 446 nm, 81.39 g/mol	EZ Metric	dermal	waterborne	oral	waterborne			concentration	zebrafish	embryo	sub-chronic
215.0	Zinc Oxide Nanopowder	metal oxide			ultra pure		63.0	63.0	63.0			unknown	solid		zinc oxide [ZnO]			none	none	none	none	none	none	none	none		17.0	Specific Surface Area (m2/g) = 17	unknown									mean HDD in MQ water 360, min = 272, max = 446 nm, 81.39 g/mol	EZ Metric	dermal	waterborne	oral	waterborne			concentration	zebrafish	embryo	sub-chronic
215.0	Zinc Oxide Nanopowder	metal oxide			ultra pure		63.0	63.0	63.0			unknown	solid		zinc oxide [ZnO]			none	none	none	none	none	none	none	none		17.0	Specific Surface Area (m2/g) = 17	unknown									mean HDD in MQ water 360, min = 272, max = 446 nm, 81.39 g/mol	EZ Metric	dermal	waterborne	oral	waterborne			concentration	zebrafish	embryo	sub-chronic
216.0	Amine-Terminated Silica coated Ag 70, 1/2x APTES	metal			pure	unknown	69.9	69.9	69.9	TEM	JEOL 1010	spherical	solid	n/a	silver [Ag]			silica [si]	unknown	unknown	amine	unknown	unknown	unknown	unknown				negative	-15.0			10mM sodium biocarbonate						EZ Metric	dermal	waterborne	oral	waterborne			Concentration	zebrafish	embryo	sub-chronic
216.0	Amine-Terminated Silica coated Ag 70, 1/2x APTES	metal			pure	unknown	69.9	69.9	69.9	TEM	JEOL 1010	spherical	solid	n/a	silver [Ag]			silica [si]	unknown	unknown	amine	unknown	unknown	unknown	unknown				negative	-15.0			10mM sodium biocarbonate						EZ Metric	dermal	waterborne	oral	waterborne			Concentration	zebrafish	embryo	sub-chronic
216.0	Amine-Terminated Silica coated Ag 70, 1/2x APTES	metal			pure	unknown	69.9	69.9	69.9	TEM	JEOL 1010	spherical	solid	n/a	silver [Ag]			silica [si]	unknown	unknown	amine	unknown	unknown	unknown	unknown				negative	-15.0			10mM sodium biocarbonate						EZ Metric	dermal	waterborne	oral	waterborne			Concentration	zebrafish	embryo	sub-chronic
216.0	Amine-Terminated Silica coated Ag 70, 1/2x APTES	metal			pure	unknown	69.9	69.9	69.9	TEM	JEOL 1010	spherical	solid	n/a	silver [Ag]			silica [si]	unknown	unknown	amine	unknown	unknown	unknown	unknown				negative	-15.0			10mM sodium biocarbonate						EZ Metric	dermal	waterborne	oral	waterborne			Concentration	zebrafish	embryo	sub-chronic
216.0	Amine-Terminated Silica coated Ag 70, 1/2x APTES	metal			pure	unknown	69.9	69.9	69.9	TEM	JEOL 1010	spherical	solid	n/a	silver [Ag]			silica [si]	unknown	unknown	amine	unknown	unknown	unknown	unknown				negative	-15.0			10mM sodium biocarbonate						EZ Metric	dermal	waterborne	oral	waterborne			Concentration	zebrafish	embryo	sub-chronic
216.0	Amine-Terminated Silica coated Ag 70, 1/2x APTES	metal			pure	unknown	69.9	69.9	69.9	TEM	JEOL 1010	spherical	solid	n/a	silver [Ag]			silica [si]	unknown	unknown	amine	unknown	unknown	unknown	unknown				negative	-15.0			10mM sodium biocarbonate						EZ Metric	dermal	waterborne	oral	waterborne			Concentration	zebrafish	embryo	sub-chronic
216.0	Amine-Terminated Silica coated Ag 70, 1/2x APTES	metal			pure	unknown	69.9	69.9	69.9	TEM	JEOL 1010	spherical	solid	n/a	silver [Ag]			silica [si]	unknown	unknown	amine	unknown	unknown	unknown	unknown				negative	-15.0			10mM sodium biocarbonate						EZ Metric	dermal	waterborne	oral	waterborne			Concentration	zebrafish	embryo	sub-chronic
216.0	Amine-Terminated Silica coated Ag 70, 1/2x APTES	metal			pure	unknown	69.9	69.9	69.9	TEM	JEOL 1010	spherical	solid	n/a	silver [Ag]			silica [si]	unknown	unknown	amine	unknown	unknown	unknown	unknown				negative	-15.0			10mM sodium biocarbonate						EZ Metric	dermal	waterborne	oral	waterborne			Concentration	zebrafish	embryo	sub-chronic
217.0	Amine-Terminated Silica coated Ag 70, 1x APTES	metal			pure	unknown	69.9	69.9	69.9	TEM	JEOL 1010	spherical	solid	n/a	silver [Ag]			silica [si]	unknown	unknown	amine	unknown	unknown	unknown	unknown				negative	-7.4			10mM sodium biocarbonate						EZ Metric	dermal	waterborne	oral	waterborne			Concentration	zebrafish	embryo	sub-chronic
217.0	Amine-Terminated Silica coated Ag 70, 1x APTES	metal			pure	unknown	69.9	69.9	69.9	TEM	JEOL 1010	spherical	solid	n/a	silver [Ag]			silica [si]	unknown	unknown	amine	unknown	unknown	unknown	unknown				negative	-7.4			10mM sodium biocarbonate						EZ Metric	dermal	waterborne	oral	waterborne			Concentration	zebrafish	embryo	sub-chronic
217.0	Amine-Terminated Silica coated Ag 70, 1x APTES	metal			pure	unknown	69.9	69.9	69.9	TEM	JEOL 1010	spherical	solid	n/a	silver [Ag]			silica [si]	unknown	unknown	amine	unknown	unknown	unknown	unknown				negative	-7.4			10mM sodium biocarbonate						EZ Metric	dermal	waterborne	oral	waterborne			Concentration	zebrafish	embryo	sub-chronic
217.0	Amine-Terminated Silica coated Ag 70, 1x APTES	metal			pure	unknown	69.9	69.9	69.9	TEM	JEOL 1010	spherical	solid	n/a	silver [Ag]			silica [si]	unknown	unknown	amine	unknown	unknown	unknown	unknown				negative	-7.4			10mM sodium biocarbonate						EZ Metric	dermal	waterborne	oral	waterborne			Concentration	zebrafish	embryo	sub-chronic
217.0	Amine-Terminated Silica coated Ag 70, 1x APTES	metal			pure	unknown	69.9	69.9	69.9	TEM	JEOL 1010	spherical	solid	n/a	silver [Ag]			silica [si]	unknown	unknown	amine	unknown	unknown	unknown	unknown				negative	-7.4			10mM sodium biocarbonate						EZ Metric	dermal	waterborne	oral	waterborne			Concentration	zebrafish	embryo	sub-chronic
217.0	Amine-Terminated Silica coated Ag 70, 1x APTES	metal			pure	unknown	69.9	69.9	69.9	TEM	JEOL 1010	spherical	solid	n/a	silver [Ag]			silica [si]	unknown	unknown	amine	unknown	unknown	unknown	unknown				negative	-7.4			10mM sodium biocarbonate						EZ Metric	dermal	waterborne	oral	waterborne			Concentration	zebrafish	embryo	sub-chronic
217.0	Amine-Terminated Silica coated Ag 70, 1x APTES	metal			pure	unknown	69.9	69.9	69.9	TEM	JEOL 1010	spherical	solid	n/a	silver [Ag]			silica [si]	unknown	unknown	amine	unknown	unknown	unknown	unknown				negative	-7.4			10mM sodium biocarbonate						EZ Metric	dermal	waterborne	oral	waterborne			Concentration	zebrafish	embryo	sub-chronic
217.0	Amine-Terminated Silica coated Ag 70, 1x APTES	metal			pure	unknown	69.9	69.9	69.9	TEM	JEOL 1010	spherical	solid	n/a	silver [Ag]			silica [si]	unknown	unknown	amine	unknown	unknown	unknown	unknown				negative	-7.4			10mM sodium biocarbonate						EZ Metric	dermal	waterborne	oral	waterborne			Concentration	zebrafish	embryo	sub-chronic
218.0	Amine-Terminated Silica coated Ag 20, 1x APTES	metal			pure	unknown	20.0	20.0	20.0	TEM	JEOL 1010	spherical	solid	n/a	silver [Ag]			silica [si]	unknown	unknown	amine	unknown	unknown	unknown	unknown				negative	-24.0			10mM sodium biocarbonate						EZ Metric	dermal	waterborne	oral	waterborne			Concentration	zebrafish	embryo	sub-chronic
218.0	Amine-Terminated Silica coated Ag 20, 1x APTES	metal			pure	unknown	20.0	20.0	20.0	TEM	JEOL 1010	spherical	solid	n/a	silver [Ag]			silica [si]	unknown	unknown	amine	unknown	unknown	unknown	unknown				negative	-24.0			10mM sodium biocarbonate						EZ Metric	dermal	waterborne	oral	waterborne			Concentration	zebrafish	embryo	sub-chronic
218.0	Amine-Terminated Silica coated Ag 20, 1x APTES	metal			pure	unknown	20.0	20.0	20.0	TEM	JEOL 1010	spherical	solid	n/a	silver [Ag]			silica [si]	unknown	unknown	amine	unknown	unknown	unknown	unknown				negative	-24.0			10mM sodium biocarbonate						EZ Metric	dermal	waterborne	oral	waterborne			Concentration	zebrafish	embryo	sub-chronic
218.0	Amine-Terminated Silica coated Ag 20, 1x APTES	metal			pure	unknown	20.0	20.0	20.0	TEM	JEOL 1010	spherical	solid	n/a	silver [Ag]			silica [si]	unknown	unknown	amine	unknown	unknown	unknown	unknown				negative	-24.0			10mM sodium biocarbonate						EZ Metric	dermal	waterborne	oral	waterborne			Concentration	zebrafish	embryo	sub-chronic
218.0	Amine-Terminated Silica coated Ag 20, 1x APTES	metal			pure	unknown	20.0	20.0	20.0	TEM	JEOL 1010	spherical	solid	n/a	silver [Ag]			silica [si]	unknown	unknown	amine	unknown	unknown	unknown	unknown				negative	-24.0			10mM sodium biocarbonate						EZ Metric	dermal	waterborne	oral	waterborne			Concentration	zebrafish	embryo	sub-chronic
218.0	Amine-Terminated Silica coated Ag 20, 1x APTES	metal			pure	unknown	20.0	20.0	20.0	TEM	JEOL 1010	spherical	solid	n/a	silver [Ag]			silica [si]	unknown	unknown	amine	unknown	unknown	unknown	unknown				negative	-24.0			10mM sodium biocarbonate						EZ Metric	dermal	waterborne	oral	waterborne			Concentration	zebrafish	embryo	sub-chronic
218.0	Amine-Terminated Silica coated Ag 20, 1x APTES	metal			pure	unknown	20.0	20.0	20.0	TEM	JEOL 1010	spherical	solid	n/a	silver [Ag]			silica [si]	unknown	unknown	amine	unknown	unknown	unknown	unknown				negative	-24.0			10mM sodium biocarbonate						EZ Metric	dermal	waterborne	oral	waterborne			Concentration	zebrafish	embryo	sub-chronic
218.0	Amine-Terminated Silica coated Ag 20, 1x APTES	metal			pure	unknown	20.0	20.0	20.0	TEM	JEOL 1010	spherical	solid	n/a	silver [Ag]			silica [si]	unknown	unknown	amine	unknown	unknown	unknown	unknown				negative	-24.0			10mM sodium biocarbonate						EZ Metric	dermal	waterborne	oral	waterborne			Concentration	zebrafish	embryo	sub-chronic
219.0	Amine-Terminated Silica coated Ag 70, 2x APTES	metal			pure	unknown	69.9	69.9	69.9	TEM	JEOL 1010	spherical	solid	n/a	silver [Ag]			silica [si]	unknown	unknown	amine	unknown	unknown	unknown	unknown				negative	-19.4			10mM sodium biocarbonate						EZ Metric	dermal	waterborne	oral	waterborne			Concentration	zebrafish	embryo	sub-chronic
219.0	Amine-Terminated Silica coated Ag 70, 2x APTES	metal			pure	unknown	69.9	69.9	69.9	TEM	JEOL 1010	spherical	solid	n/a	silver [Ag]			silica [si]	unknown	unknown	amine	unknown	unknown	unknown	unknown				negative	-19.4			10mM sodium biocarbonate						EZ Metric	dermal	waterborne	oral	waterborne			Concentration	zebrafish	embryo	sub-chronic
219.0	Amine-Terminated Silica coated Ag 70, 2x APTES	metal			pure	unknown	69.9	69.9	69.9	TEM	JEOL 1010	spherical	solid	n/a	silver [Ag]			silica [si]	unknown	unknown	amine	unknown	unknown	unknown	unknown				negative	-19.4			10mM sodium biocarbonate						EZ Metric	dermal	waterborne	oral	waterborne			Concentration	zebrafish	embryo	sub-chronic
219.0	Amine-Terminated Silica coated Ag 70, 2x APTES	metal			pure	unknown	69.9	69.9	69.9	TEM	JEOL 1010	spherical	solid	n/a	silver [Ag]			silica [si]	unknown	unknown	amine	unknown	unknown	unknown	unknown				negative	-19.4			10mM sodium biocarbonate						EZ Metric	dermal	waterborne	oral	waterborne			Concentration	zebrafish	embryo	sub-chronic
219.0	Amine-Terminated Silica coated Ag 70, 2x APTES	metal			pure	unknown	69.9	69.9	69.9	TEM	JEOL 1010	spherical	solid	n/a	silver [Ag]			silica [si]	unknown	unknown	amine	unknown	unknown	unknown	unknown				negative	-19.4			10mM sodium biocarbonate						EZ Metric	dermal	waterborne	oral	waterborne			Concentration	zebrafish	embryo	sub-chronic
219.0	Amine-Terminated Silica coated Ag 70, 2x APTES	metal			pure	unknown	69.9	69.9	69.9	TEM	JEOL 1010	spherical	solid	n/a	silver [Ag]			silica [si]	unknown	unknown	amine	unknown	unknown	unknown	unknown				negative	-19.4			10mM sodium biocarbonate						EZ Metric	dermal	waterborne	oral	waterborne			Concentration	zebrafish	embryo	sub-chronic
219.0	Amine-Terminated Silica coated Ag 70, 2x APTES	metal			pure	unknown	69.9	69.9	69.9	TEM	JEOL 1010	spherical	solid	n/a	silver [Ag]			silica [si]	unknown	unknown	amine	unknown	unknown	unknown	unknown				negative	-19.4			10mM sodium biocarbonate						EZ Metric	dermal	waterborne	oral	waterborne			Concentration	zebrafish	embryo	sub-chronic
219.0	Amine-Terminated Silica coated Ag 70, 2x APTES	metal			pure	unknown	69.9	69.9	69.9	TEM	JEOL 1010	spherical	solid	n/a	silver [Ag]			silica [si]	unknown	unknown	amine	unknown	unknown	unknown	unknown				negative	-19.4			10mM sodium biocarbonate						EZ Metric	dermal	waterborne	oral	waterborne			Concentration	zebrafish	embryo	sub-chronic
220.0	70nm Amine Terminated Silica Coated Silver	metal			pure	unknown	67.7	67.7	67.7	TEM	JEOL 1010	spherical	solid	n/a	silver [Ag]			silica [si]	unknown	unknown	amine	unknown	unknown	unknown	unknown				positive	34.8			mili-q water						EZ Metric	dermal	waterborne	oral	waterborne			Concentration	zebrafish	embryo	sub-chronic
220.0	70nm Amine Terminated Silica Coated Silver	metal			pure	unknown	67.7	67.7	67.7	TEM	JEOL 1010	spherical	solid	n/a	silver [Ag]			silica [si]	unknown	unknown	amine	unknown	unknown	unknown	unknown				positive	34.8			mili-q water						EZ Metric	dermal	waterborne	oral	waterborne			Concentration	zebrafish	embryo	sub-chronic
220.0	70nm Amine Terminated Silica Coated Silver	metal			pure	unknown	67.7	67.7	67.7	TEM	JEOL 1010	spherical	solid	n/a	silver [Ag]			silica [si]	unknown	unknown	amine	unknown	unknown	unknown	unknown				positive	34.8			mili-q water						EZ Metric	dermal	waterborne	oral	waterborne			Concentration	zebrafish	embryo	sub-chronic
220.0	70nm Amine Terminated Silica Coated Silver	metal			pure	unknown	67.7	67.7	67.7	TEM	JEOL 1010	spherical	solid	n/a	silver [Ag]			silica [si]	unknown	unknown	amine	unknown	unknown	unknown	unknown				positive	34.8			mili-q water						EZ Metric	dermal	waterborne	oral	waterborne			Concentration	zebrafish	embryo	sub-chronic
220.0	70nm Amine Terminated Silica Coated Silver	metal			pure	unknown	67.7	67.7	67.7	TEM	JEOL 1010	spherical	solid	n/a	silver [Ag]			silica [si]	unknown	unknown	amine	unknown	unknown	unknown	unknown				positive	34.8			mili-q water						EZ Metric	dermal	waterborne	oral	waterborne			Concentration	zebrafish	embryo	sub-chronic
220.0	70nm Amine Terminated Silica Coated Silver	metal			pure	unknown	67.7	67.7	67.7	TEM	JEOL 1010	spherical	solid	n/a	silver [Ag]			silica [si]	unknown	unknown	amine	unknown	unknown	unknown	unknown				positive	34.8			mili-q water						EZ Metric	dermal	waterborne	oral	waterborne			Concentration	zebrafish	embryo	sub-chronic
220.0	70nm Amine Terminated Silica Coated Silver	metal			pure	unknown	67.7	67.7	67.7	TEM	JEOL 1010	spherical	solid	n/a	silver [Ag]			silica [si]	unknown	unknown	amine	unknown	unknown	unknown	unknown				positive	34.8			mili-q water						EZ Metric	dermal	waterborne	oral	waterborne			Concentration	zebrafish	embryo	sub-chronic
220.0	70nm Amine Terminated Silica Coated Silver	metal			pure	unknown	67.7	67.7	67.7	TEM	JEOL 1010	spherical	solid	n/a	silver [Ag]			silica [si]	unknown	unknown	amine	unknown	unknown	unknown	unknown				positive	34.8			mili-q water						EZ Metric	dermal	waterborne	oral	waterborne			Concentration	zebrafish	embryo	sub-chronic
221.0	80nm Amine Terminated Silica	semiconductor			pure	unknown	84.0	84.0	84.0	TEM	JEOL 1010	spherical	solid	n/a	silica [si]			none	none	none	amine	unknown	unknown	unknown	unknown				positive	40.8			Milli-Q water						EZ Metric	dermal	waterborne	oral	waterborne			Concentration	zebrafish	embryo	sub-chronic
221.0	80nm Amine Terminated Silica	semiconductor			pure	unknown	84.0	84.0	84.0	TEM	JEOL 1010	spherical	solid	n/a	silica [si]			none	none	none	amine	unknown	unknown	unknown	unknown				positive	40.8			Milli-Q water						EZ Metric	dermal	waterborne	oral	waterborne			Concentration	zebrafish	embryo	sub-chronic
221.0	80nm Amine Terminated Silica	semiconductor			pure	unknown	84.0	84.0	84.0	TEM	JEOL 1010	spherical	solid	n/a	silica [si]			none	none	none	amine	unknown	unknown	unknown	unknown				positive	40.8			Milli-Q water						EZ Metric	dermal	waterborne	oral	waterborne			Concentration	zebrafish	embryo	sub-chronic
221.0	80nm Amine Terminated Silica	semiconductor			pure	unknown	84.0	84.0	84.0	TEM	JEOL 1010	spherical	solid	n/a	silica [si]			none	none	none	amine	unknown	unknown	unknown	unknown				positive	40.8			Milli-Q water						EZ Metric	dermal	waterborne	oral	waterborne			Concentration	zebrafish	embryo	sub-chronic
221.0	80nm Amine Terminated Silica	semiconductor			pure	unknown	84.0	84.0	84.0	TEM	JEOL 1010	spherical	solid	n/a	silica [si]			none	none	none	amine	unknown	unknown	unknown	unknown				positive	40.8			Milli-Q water						EZ Metric	dermal	waterborne	oral	waterborne			Concentration	zebrafish	embryo	sub-chronic
221.0	80nm Amine Terminated Silica	semiconductor			pure	unknown	84.0	84.0	84.0	TEM	JEOL 1010	spherical	solid	n/a	silica [si]			none	none	none	amine	unknown	unknown	unknown	unknown				positive	40.8			Milli-Q water						EZ Metric	dermal	waterborne	oral	waterborne			Concentration	zebrafish	embryo	sub-chronic
221.0	80nm Amine Terminated Silica	semiconductor			pure	unknown	84.0	84.0	84.0	TEM	JEOL 1010	spherical	solid	n/a	silica [si]			none	none	none	amine	unknown	unknown	unknown	unknown				positive	40.8			Milli-Q water						EZ Metric	dermal	waterborne	oral	waterborne			Concentration	zebrafish	embryo	sub-chronic
221.0	80nm Amine Terminated Silica	semiconductor			pure	unknown	84.0	84.0	84.0	TEM	JEOL 1010	spherical	solid	n/a	silica [si]			none	none	none	amine	unknown	unknown	unknown	unknown				positive	40.8			Milli-Q water						EZ Metric	dermal	waterborne	oral	waterborne			Concentration	zebrafish	embryo	sub-chronic
222.0	SEF Amine-Terminated Silica coated Ag 20, 1x APTES	metal			pure	unknown	20.0	20.0	20.0	TEM	JEOL 1010	spherical	solid	n/a	silver [Ag]			silica [si], 98%; fluorescein isothiocyanate [FITC], 02%	unknown	unknown	amine	unknown	unknown	unknown	unknown				negative	-25.3			10mM sodium biocarbonate						EZ Metric	dermal	waterborne	oral	waterborne			Concentration	zebrafish	embryo	sub-chronic
222.0	SEF Amine-Terminated Silica coated Ag 20, 1x APTES	metal			pure	unknown	20.0	20.0	20.0	TEM	JEOL 1010	spherical	solid	n/a	silver [Ag]			silica [si], 98%; fluorescein isothiocyanate [FITC], 02%	unknown	unknown	amine	unknown	unknown	unknown	unknown				negative	-25.3			10mM sodium biocarbonate						EZ Metric	dermal	waterborne	oral	waterborne			Concentration	zebrafish	embryo	sub-chronic
222.0	SEF Amine-Terminated Silica coated Ag 20, 1x APTES	metal			pure	unknown	20.0	20.0	20.0	TEM	JEOL 1010	spherical	solid	n/a	silver [Ag]			silica [si], 98%; fluorescein isothiocyanate [FITC], 02%	unknown	unknown	amine	unknown	unknown	unknown	unknown				negative	-25.3			10mM sodium biocarbonate						EZ Metric	dermal	waterborne	oral	waterborne			Concentration	zebrafish	embryo	sub-chronic
222.0	SEF Amine-Terminated Silica coated Ag 20, 1x APTES	metal			pure	unknown	20.0	20.0	20.0	TEM	JEOL 1010	spherical	solid	n/a	silver [Ag]			silica [si], 98%; fluorescein isothiocyanate [FITC], 02%	unknown	unknown	amine	unknown	unknown	unknown	unknown				negative	-25.3			10mM sodium biocarbonate						EZ Metric	dermal	waterborne	oral	waterborne			Concentration	zebrafish	embryo	sub-chronic
222.0	SEF Amine-Terminated Silica coated Ag 20, 1x APTES	metal			pure	unknown	20.0	20.0	20.0	TEM	JEOL 1010	spherical	solid	n/a	silver [Ag]			silica [si], 98%; fluorescein isothiocyanate [FITC], 02%	unknown	unknown	amine	unknown	unknown	unknown	unknown				negative	-25.3			10mM sodium biocarbonate						EZ Metric	dermal	waterborne	oral	waterborne			Concentration	zebrafish	embryo	sub-chronic
222.0	SEF Amine-Terminated Silica coated Ag 20, 1x APTES	metal			pure	unknown	20.0	20.0	20.0	TEM	JEOL 1010	spherical	solid	n/a	silver [Ag]			silica [si], 98%; fluorescein isothiocyanate [FITC], 02%	unknown	unknown	amine	unknown	unknown	unknown	unknown				negative	-25.3			10mM sodium biocarbonate						EZ Metric	dermal	waterborne	oral	waterborne			Concentration	zebrafish	embryo	sub-chronic
222.0	SEF Amine-Terminated Silica coated Ag 20, 1x APTES	metal			pure	unknown	20.0	20.0	20.0	TEM	JEOL 1010	spherical	solid	n/a	silver [Ag]			silica [si], 98%; fluorescein isothiocyanate [FITC], 02%	unknown	unknown	amine	unknown	unknown	unknown	unknown				negative	-25.3			10mM sodium biocarbonate						EZ Metric	dermal	waterborne	oral	waterborne			Concentration	zebrafish	embryo	sub-chronic
27.0	STARBURST (R) PAMAM Dendrimer DNT-104	dendrimer			unknown							unknown	unknown		1,4-diaminobutane [DAB]			poly(amidoamine) [PAMAM]	unknown	unknown	amine	unknown	unknown	unknown	unknown				positive				MeOH [20% w/w] in stock from manufacturer					stable		dermal	waterborne	oral	waterborne				zebrafish	embryo
27.0	STARBURST (R) PAMAM Dendrimer DNT-104	dendrimer			unknown							unknown	unknown		1,4-diaminobutane [DAB]			poly(amidoamine) [PAMAM]	unknown	unknown	amine	unknown	unknown	unknown	unknown				positive				MeOH [20% w/w] in stock from manufacturer					stable		dermal	waterborne	oral	waterborne				zebrafish	embryo
27.0	STARBURST (R) PAMAM Dendrimer DNT-104	dendrimer			unknown							unknown	unknown		1,4-diaminobutane [DAB]			poly(amidoamine) [PAMAM]	unknown	unknown	amine	unknown	unknown	unknown	unknown				positive				MeOH [20% w/w] in stock from manufacturer					stable		dermal	waterborne	oral	waterborne				zebrafish	embryo
27.0	STARBURST (R) PAMAM Dendrimer DNT-104	dendrimer			unknown							unknown	unknown		1,4-diaminobutane [DAB]			poly(amidoamine) [PAMAM]	unknown	unknown	amine	unknown	unknown	unknown	unknown				positive				MeOH [20% w/w] in stock from manufacturer					stable		dermal	waterborne	oral	waterborne				zebrafish	embryo
27.0	STARBURST (R) PAMAM Dendrimer DNT-104	dendrimer			unknown							unknown	unknown		1,4-diaminobutane [DAB]			poly(amidoamine) [PAMAM]	unknown	unknown	amine	unknown	unknown	unknown	unknown				positive				MeOH [20% w/w] in stock from manufacturer					stable		dermal	waterborne	oral	waterborne				zebrafish	embryo
27.0	STARBURST (R) PAMAM Dendrimer DNT-104	dendrimer			unknown							unknown	unknown		1,4-diaminobutane [DAB]			poly(amidoamine) [PAMAM]	unknown	unknown	amine	unknown	unknown	unknown	unknown				positive				MeOH [20% w/w] in stock from manufacturer					stable		dermal	waterborne	oral	waterborne				zebrafish	embryo
27.0	STARBURST (R) PAMAM Dendrimer DNT-104	dendrimer			unknown							unknown	unknown		1,4-diaminobutane [DAB]			poly(amidoamine) [PAMAM]	unknown	unknown	amine	unknown	unknown	unknown	unknown				positive				MeOH [20% w/w] in stock from manufacturer					stable		dermal	waterborne	oral	waterborne				zebrafish	embryo
27.0	STARBURST (R) PAMAM Dendrimer DNT-104	dendrimer			unknown							unknown	unknown		1,4-diaminobutane [DAB]			poly(amidoamine) [PAMAM]	unknown	unknown	amine	unknown	unknown	unknown	unknown				positive				MeOH [20% w/w] in stock from manufacturer					stable		dermal	waterborne	oral	waterborne				zebrafish	embryo
28.0	STARBURST (R) PAMAM Dendrimer DNT-105	dendrimer			unknown							unknown	unknown		1,4-diaminobutane [DAB]			poly(amidoamine) [PAMAM]	unknown	unknown	amine	unknown	unknown	unknown	unknown				positive				MeOH [20% w/w] in stock from manufacturer					stable		dermal	waterborne	oral	waterborne				zebrafish	embryo
28.0	STARBURST (R) PAMAM Dendrimer DNT-105	dendrimer			unknown							unknown	unknown		1,4-diaminobutane [DAB]			poly(amidoamine) [PAMAM]	unknown	unknown	amine	unknown	unknown	unknown	unknown				positive				MeOH [20% w/w] in stock from manufacturer					stable		dermal	waterborne	oral	waterborne				zebrafish	embryo
28.0	STARBURST (R) PAMAM Dendrimer DNT-105	dendrimer			unknown							unknown	unknown		1,4-diaminobutane [DAB]			poly(amidoamine) [PAMAM]	unknown	unknown	amine	unknown	unknown	unknown	unknown				positive				MeOH [20% w/w] in stock from manufacturer					stable		dermal	waterborne	oral	waterborne				zebrafish	embryo
28.0	STARBURST (R) PAMAM Dendrimer DNT-105	dendrimer			unknown							unknown	unknown		1,4-diaminobutane [DAB]			poly(amidoamine) [PAMAM]	unknown	unknown	amine	unknown	unknown	unknown	unknown				positive				MeOH [20% w/w] in stock from manufacturer					stable		dermal	waterborne	oral	waterborne				zebrafish	embryo
28.0	STARBURST (R) PAMAM Dendrimer DNT-105	dendrimer			unknown							unknown	unknown		1,4-diaminobutane [DAB]			poly(amidoamine) [PAMAM]	unknown	unknown	amine	unknown	unknown	unknown	unknown				positive				MeOH [20% w/w] in stock from manufacturer					stable		dermal	waterborne	oral	waterborne				zebrafish	embryo
28.0	STARBURST (R) PAMAM Dendrimer DNT-105	dendrimer			unknown							unknown	unknown		1,4-diaminobutane [DAB]			poly(amidoamine) [PAMAM]	unknown	unknown	amine	unknown	unknown	unknown	unknown				positive				MeOH [20% w/w] in stock from manufacturer					stable		dermal	waterborne	oral	waterborne				zebrafish	embryo
28.0	STARBURST (R) PAMAM Dendrimer DNT-105	dendrimer			unknown							unknown	unknown		1,4-diaminobutane [DAB]			poly(amidoamine) [PAMAM]	unknown	unknown	amine	unknown	unknown	unknown	unknown				positive				MeOH [20% w/w] in stock from manufacturer					stable		dermal	waterborne	oral	waterborne				zebrafish	embryo
28.0	STARBURST (R) PAMAM Dendrimer DNT-105	dendrimer			unknown							unknown	unknown		1,4-diaminobutane [DAB]			poly(amidoamine) [PAMAM]	unknown	unknown	amine	unknown	unknown	unknown	unknown				positive				MeOH [20% w/w] in stock from manufacturer					stable		dermal	waterborne	oral	waterborne				zebrafish	embryo
29.0	STARBURST (R) PAMAM Dendrimer DNT-106	dendrimer			unknown							unknown	unknown		1,4-diaminobutane [DAB]			poly(amidoamine) [PAMAM]	unknown	unknown	amine	unknown	unknown	unknown	unknown				positive				MeOH [20% w/w] in stock from manufacturer					stable		dermal	waterborne	oral	waterborne				zebrafish	embryo
29.0	STARBURST (R) PAMAM Dendrimer DNT-106	dendrimer			unknown							unknown	unknown		1,4-diaminobutane [DAB]			poly(amidoamine) [PAMAM]	unknown	unknown	amine	unknown	unknown	unknown	unknown				positive				MeOH [20% w/w] in stock from manufacturer					stable		dermal	waterborne	oral	waterborne				zebrafish	embryo
29.0	STARBURST (R) PAMAM Dendrimer DNT-106	dendrimer			unknown							unknown	unknown		1,4-diaminobutane [DAB]			poly(amidoamine) [PAMAM]	unknown	unknown	amine	unknown	unknown	unknown	unknown				positive				MeOH [20% w/w] in stock from manufacturer					stable		dermal	waterborne	oral	waterborne				zebrafish	embryo
29.0	STARBURST (R) PAMAM Dendrimer DNT-106	dendrimer			unknown							unknown	unknown		1,4-diaminobutane [DAB]			poly(amidoamine) [PAMAM]	unknown	unknown	amine	unknown	unknown	unknown	unknown				positive				MeOH [20% w/w] in stock from manufacturer					stable		dermal	waterborne	oral	waterborne				zebrafish	embryo
29.0	STARBURST (R) PAMAM Dendrimer DNT-106	dendrimer			unknown							unknown	unknown		1,4-diaminobutane [DAB]			poly(amidoamine) [PAMAM]	unknown	unknown	amine	unknown	unknown	unknown	unknown				positive				MeOH [20% w/w] in stock from manufacturer					stable		dermal	waterborne	oral	waterborne				zebrafish	embryo
29.0	STARBURST (R) PAMAM Dendrimer DNT-106	dendrimer			unknown							unknown	unknown		1,4-diaminobutane [DAB]			poly(amidoamine) [PAMAM]	unknown	unknown	amine	unknown	unknown	unknown	unknown				positive				MeOH [20% w/w] in stock from manufacturer					stable		dermal	waterborne	oral	waterborne				zebrafish	embryo
29.0	STARBURST (R) PAMAM Dendrimer DNT-106	dendrimer			unknown							unknown	unknown		1,4-diaminobutane [DAB]			poly(amidoamine) [PAMAM]	unknown	unknown	amine	unknown	unknown	unknown	unknown				positive				MeOH [20% w/w] in stock from manufacturer					stable		dermal	waterborne	oral	waterborne				zebrafish	embryo
29.0	STARBURST (R) PAMAM Dendrimer DNT-106	dendrimer			unknown							unknown	unknown		1,4-diaminobutane [DAB]			poly(amidoamine) [PAMAM]	unknown	unknown	amine	unknown	unknown	unknown	unknown				positive				MeOH [20% w/w] in stock from manufacturer					stable		dermal	waterborne	oral	waterborne				zebrafish	embryo
3.0	Gold-MES(0.8 nm)	metal	reduction using sodium borohydride in the presence of triphenylphosphine	chloroauric acid (HAuCl4)	ultra pure		0.8					spherical	solid		gold [Au]	11.0	2167.0	none	none	none	2-mercaptoethanesulfonate [MES]	unknown	unknown	unknown	unknown				negative											dermal	waterborne	oral	waterborne				zebrafish	embryo
3.0	Gold-MES(0.8 nm)	metal	reduction using sodium borohydride in the presence of triphenylphosphine	chloroauric acid (HAuCl4)	ultra pure		0.8					spherical	solid		gold [Au]	11.0	2167.0	none	none	none	2-mercaptoethanesulfonate [MES]	unknown	unknown	unknown	unknown				negative											dermal	waterborne	oral	waterborne				zebrafish	embryo
3.0	Gold-MES(0.8 nm)	metal	reduction using sodium borohydride in the presence of triphenylphosphine	chloroauric acid (HAuCl4)	ultra pure		0.8					spherical	solid		gold [Au]	11.0	2167.0	none	none	none	2-mercaptoethanesulfonate [MES]	unknown	unknown	unknown	unknown				negative											dermal	waterborne	oral	waterborne				zebrafish	embryo
3.0	Gold-MES(0.8 nm)	metal	reduction using sodium borohydride in the presence of triphenylphosphine	chloroauric acid (HAuCl4)	ultra pure		0.8					spherical	solid		gold [Au]	11.0	2167.0	none	none	none	2-mercaptoethanesulfonate [MES]	unknown	unknown	unknown	unknown				negative											dermal	waterborne	oral	waterborne				zebrafish	embryo
3.0	Gold-MES(0.8 nm)	metal	reduction using sodium borohydride in the presence of triphenylphosphine	chloroauric acid (HAuCl4)	ultra pure		0.8					spherical	solid		gold [Au]	11.0	2167.0	none	none	none	2-mercaptoethanesulfonate [MES]	unknown	unknown	unknown	unknown				negative											dermal	waterborne	oral	waterborne				zebrafish	embryo
3.0	Gold-MES(0.8 nm)	metal	reduction using sodium borohydride in the presence of triphenylphosphine	chloroauric acid (HAuCl4)	ultra pure		0.8					spherical	solid		gold [Au]	11.0	2167.0	none	none	none	2-mercaptoethanesulfonate [MES]	unknown	unknown	unknown	unknown				negative											dermal	waterborne	oral	waterborne				zebrafish	embryo
3.0	Gold-MES(0.8 nm)	metal	reduction using sodium borohydride in the presence of triphenylphosphine	chloroauric acid (HAuCl4)	ultra pure		0.8					spherical	solid		gold [Au]	11.0	2167.0	none	none	none	2-mercaptoethanesulfonate [MES]	unknown	unknown	unknown	unknown				negative											dermal	waterborne	oral	waterborne				zebrafish	embryo
3.0	Gold-MES(0.8 nm)	metal	reduction using sodium borohydride in the presence of triphenylphosphine	chloroauric acid (HAuCl4)	ultra pure		0.8					spherical	solid		gold [Au]	11.0	2167.0	none	none	none	2-mercaptoethanesulfonate [MES]	unknown	unknown	unknown	unknown				negative											dermal	waterborne	oral	waterborne				zebrafish	embryo
30.0	STARBURST (R) PAMAM Dendrimer DNT-107	dendrimer			unknown							unknown	unknown		1,4-diaminobutane [DAB]			poly(amidoamine) [PAMAM]	unknown	unknown	amine	unknown	unknown	unknown	unknown				positive				MeOH [20% w/w] in stock from manufacturer					stable		dermal	waterborne	oral	waterborne				zebrafish	embryo
30.0	STARBURST (R) PAMAM Dendrimer DNT-107	dendrimer			unknown							unknown	unknown		1,4-diaminobutane [DAB]			poly(amidoamine) [PAMAM]	unknown	unknown	amine	unknown	unknown	unknown	unknown				positive				MeOH [20% w/w] in stock from manufacturer					stable		dermal	waterborne	oral	waterborne				zebrafish	embryo
30.0	STARBURST (R) PAMAM Dendrimer DNT-107	dendrimer			unknown							unknown	unknown		1,4-diaminobutane [DAB]			poly(amidoamine) [PAMAM]	unknown	unknown	amine	unknown	unknown	unknown	unknown				positive				MeOH [20% w/w] in stock from manufacturer					stable		dermal	waterborne	oral	waterborne				zebrafish	embryo
30.0	STARBURST (R) PAMAM Dendrimer DNT-107	dendrimer			unknown							unknown	unknown		1,4-diaminobutane [DAB]			poly(amidoamine) [PAMAM]	unknown	unknown	amine	unknown	unknown	unknown	unknown				positive				MeOH [20% w/w] in stock from manufacturer					stable		dermal	waterborne	oral	waterborne				zebrafish	embryo
30.0	STARBURST (R) PAMAM Dendrimer DNT-107	dendrimer			unknown							unknown	unknown		1,4-diaminobutane [DAB]			poly(amidoamine) [PAMAM]	unknown	unknown	amine	unknown	unknown	unknown	unknown				positive				MeOH [20% w/w] in stock from manufacturer					stable		dermal	waterborne	oral	waterborne				zebrafish	embryo
30.0	STARBURST (R) PAMAM Dendrimer DNT-107	dendrimer			unknown							unknown	unknown		1,4-diaminobutane [DAB]			poly(amidoamine) [PAMAM]	unknown	unknown	amine	unknown	unknown	unknown	unknown				positive				MeOH [20% w/w] in stock from manufacturer					stable		dermal	waterborne	oral	waterborne				zebrafish	embryo
30.0	STARBURST (R) PAMAM Dendrimer DNT-107	dendrimer			unknown							unknown	unknown		1,4-diaminobutane [DAB]			poly(amidoamine) [PAMAM]	unknown	unknown	amine	unknown	unknown	unknown	unknown				positive				MeOH [20% w/w] in stock from manufacturer					stable		dermal	waterborne	oral	waterborne				zebrafish	embryo
30.0	STARBURST (R) PAMAM Dendrimer DNT-107	dendrimer			unknown							unknown	unknown		1,4-diaminobutane [DAB]			poly(amidoamine) [PAMAM]	unknown	unknown	amine	unknown	unknown	unknown	unknown				positive				MeOH [20% w/w] in stock from manufacturer					stable		dermal	waterborne	oral	waterborne				zebrafish	embryo
31.0	STARBURST (R) PAMAM Dendrimer DNT-174	dendrimer			unknown							unknown	unknown		1,4-diaminobutane [DAB]			poly(amidoamine) [PAMAM]	unknown	unknown	succinamic acid	unknown	unknown	unknown	unknown				negative				solvent [10% w/w] in stock from manufacturer					stable		dermal	waterborne	oral	waterborne				zebrafish	embryo
31.0	STARBURST (R) PAMAM Dendrimer DNT-174	dendrimer			unknown							unknown	unknown		1,4-diaminobutane [DAB]			poly(amidoamine) [PAMAM]	unknown	unknown	succinamic acid	unknown	unknown	unknown	unknown				negative				solvent [10% w/w] in stock from manufacturer					stable		dermal	waterborne	oral	waterborne				zebrafish	embryo
31.0	STARBURST (R) PAMAM Dendrimer DNT-174	dendrimer			unknown							unknown	unknown		1,4-diaminobutane [DAB]			poly(amidoamine) [PAMAM]	unknown	unknown	succinamic acid	unknown	unknown	unknown	unknown				negative				solvent [10% w/w] in stock from manufacturer					stable		dermal	waterborne	oral	waterborne				zebrafish	embryo
31.0	STARBURST (R) PAMAM Dendrimer DNT-174	dendrimer			unknown							unknown	unknown		1,4-diaminobutane [DAB]			poly(amidoamine) [PAMAM]	unknown	unknown	succinamic acid	unknown	unknown	unknown	unknown				negative				solvent [10% w/w] in stock from manufacturer					stable		dermal	waterborne	oral	waterborne				zebrafish	embryo
31.0	STARBURST (R) PAMAM Dendrimer DNT-174	dendrimer			unknown							unknown	unknown		1,4-diaminobutane [DAB]			poly(amidoamine) [PAMAM]	unknown	unknown	succinamic acid	unknown	unknown	unknown	unknown				negative				solvent [10% w/w] in stock from manufacturer					stable		dermal	waterborne	oral	waterborne				zebrafish	embryo
31.0	STARBURST (R) PAMAM Dendrimer DNT-174	dendrimer			unknown							unknown	unknown		1,4-diaminobutane [DAB]			poly(amidoamine) [PAMAM]	unknown	unknown	succinamic acid	unknown	unknown	unknown	unknown				negative				solvent [10% w/w] in stock from manufacturer					stable		dermal	waterborne	oral	waterborne				zebrafish	embryo
31.0	STARBURST (R) PAMAM Dendrimer DNT-174	dendrimer			unknown							unknown	unknown		1,4-diaminobutane [DAB]			poly(amidoamine) [PAMAM]	unknown	unknown	succinamic acid	unknown	unknown	unknown	unknown				negative				solvent [10% w/w] in stock from manufacturer					stable		dermal	waterborne	oral	waterborne				zebrafish	embryo
31.0	STARBURST (R) PAMAM Dendrimer DNT-174	dendrimer			unknown							unknown	unknown		1,4-diaminobutane [DAB]			poly(amidoamine) [PAMAM]	unknown	unknown	succinamic acid	unknown	unknown	unknown	unknown				negative				solvent [10% w/w] in stock from manufacturer					stable		dermal	waterborne	oral	waterborne				zebrafish	embryo
32.0	STARBURST (R) PAMAM Dendrimer DNT-189	dendrimer			unknown							unknown	unknown		1,4-diaminobutane [DAB]			poly(amidoamine) [PAMAM]	unknown	unknown	amidoethanol	unknown	unknown	unknown	unknown				neutral									stable		dermal	waterborne	oral	waterborne				zebrafish	embryo
32.0	STARBURST (R) PAMAM Dendrimer DNT-189	dendrimer			unknown							unknown	unknown		1,4-diaminobutane [DAB]			poly(amidoamine) [PAMAM]	unknown	unknown	amidoethanol	unknown	unknown	unknown	unknown				neutral									stable		dermal	waterborne	oral	waterborne				zebrafish	embryo
32.0	STARBURST (R) PAMAM Dendrimer DNT-189	dendrimer			unknown							unknown	unknown		1,4-diaminobutane [DAB]			poly(amidoamine) [PAMAM]	unknown	unknown	amidoethanol	unknown	unknown	unknown	unknown				neutral									stable		dermal	waterborne	oral	waterborne				zebrafish	embryo
32.0	STARBURST (R) PAMAM Dendrimer DNT-189	dendrimer			unknown							unknown	unknown		1,4-diaminobutane [DAB]			poly(amidoamine) [PAMAM]	unknown	unknown	amidoethanol	unknown	unknown	unknown	unknown				neutral									stable		dermal	waterborne	oral	waterborne				zebrafish	embryo
32.0	STARBURST (R) PAMAM Dendrimer DNT-189	dendrimer			unknown							unknown	unknown		1,4-diaminobutane [DAB]			poly(amidoamine) [PAMAM]	unknown	unknown	amidoethanol	unknown	unknown	unknown	unknown				neutral									stable		dermal	waterborne	oral	waterborne				zebrafish	embryo
32.0	STARBURST (R) PAMAM Dendrimer DNT-189	dendrimer			unknown							unknown	unknown		1,4-diaminobutane [DAB]			poly(amidoamine) [PAMAM]	unknown	unknown	amidoethanol	unknown	unknown	unknown	unknown				neutral									stable		dermal	waterborne	oral	waterborne				zebrafish	embryo
32.0	STARBURST (R) PAMAM Dendrimer DNT-189	dendrimer			unknown							unknown	unknown		1,4-diaminobutane [DAB]			poly(amidoamine) [PAMAM]	unknown	unknown	amidoethanol	unknown	unknown	unknown	unknown				neutral									stable		dermal	waterborne	oral	waterborne				zebrafish	embryo
32.0	STARBURST (R) PAMAM Dendrimer DNT-189	dendrimer			unknown							unknown	unknown		1,4-diaminobutane [DAB]			poly(amidoamine) [PAMAM]	unknown	unknown	amidoethanol	unknown	unknown	unknown	unknown				neutral									stable		dermal	waterborne	oral	waterborne				zebrafish	embryo
35.0	Aluminium Oxide Nanoparticles	metal oxide			unknown		25.0	0.0	50.0	transmission electron microscope [TEM]		spherical	unknown		aluminum oxide [Al2O3]			none	none	none	none	none	none	none	none				unknown											dermal	waterborne	oral	waterborne				zebrafish	embryo
35.0	Aluminium Oxide Nanoparticles	metal oxide			unknown		25.0	0.0	50.0	transmission electron microscope [TEM]		spherical	unknown		aluminum oxide [Al2O3]			none	none	none	none	none	none	none	none				unknown											dermal	waterborne	oral	waterborne				zebrafish	embryo
35.0	Aluminium Oxide Nanoparticles	metal oxide			unknown		25.0	0.0	50.0	transmission electron microscope [TEM]		spherical	unknown		aluminum oxide [Al2O3]			none	none	none	none	none	none	none	none				unknown											dermal	waterborne	oral	waterborne				zebrafish	embryo
35.0	Aluminium Oxide Nanoparticles	metal oxide			unknown		25.0	0.0	50.0	transmission electron microscope [TEM]		spherical	unknown		aluminum oxide [Al2O3]			none	none	none	none	none	none	none	none				unknown											dermal	waterborne	oral	waterborne				zebrafish	embryo
35.0	Aluminium Oxide Nanoparticles	metal oxide			unknown		25.0	0.0	50.0	transmission electron microscope [TEM]		spherical	unknown		aluminum oxide [Al2O3]			none	none	none	none	none	none	none	none				unknown											dermal	waterborne	oral	waterborne				zebrafish	embryo
35.0	Aluminium Oxide Nanoparticles	metal oxide			unknown		25.0	0.0	50.0	transmission electron microscope [TEM]		spherical	unknown		aluminum oxide [Al2O3]			none	none	none	none	none	none	none	none				unknown											dermal	waterborne	oral	waterborne				zebrafish	embryo
35.0	Aluminium Oxide Nanoparticles	metal oxide			unknown		25.0	0.0	50.0	transmission electron microscope [TEM]		spherical	unknown		aluminum oxide [Al2O3]			none	none	none	none	none	none	none	none				unknown											dermal	waterborne	oral	waterborne				zebrafish	embryo
35.0	Aluminium Oxide Nanoparticles	metal oxide			unknown		25.0	0.0	50.0	transmission electron microscope [TEM]		spherical	unknown		aluminum oxide [Al2O3]			none	none	none	none	none	none	none	none				unknown											dermal	waterborne	oral	waterborne				zebrafish	embryo
36.0	Titanium Dioxide Nanoparticles	metal oxide			unknown		30.0	20.0	40.0			spherical	unknown		titanium dioxide [TiO2]			none	none	none	none	none	none	none	none				unknown											dermal	waterborne	oral	waterborne				zebrafish	embryo
36.0	Titanium Dioxide Nanoparticles	metal oxide			unknown		30.0	20.0	40.0			spherical	unknown		titanium dioxide [TiO2]			none	none	none	none	none	none	none	none				unknown											dermal	waterborne	oral	waterborne				zebrafish	embryo
36.0	Titanium Dioxide Nanoparticles	metal oxide			unknown		30.0	20.0	40.0			spherical	unknown		titanium dioxide [TiO2]			none	none	none	none	none	none	none	none				unknown											dermal	waterborne	oral	waterborne				zebrafish	embryo
36.0	Titanium Dioxide Nanoparticles	metal oxide			unknown		30.0	20.0	40.0			spherical	unknown		titanium dioxide [TiO2]			none	none	none	none	none	none	none	none				unknown											dermal	waterborne	oral	waterborne				zebrafish	embryo
36.0	Titanium Dioxide Nanoparticles	metal oxide			unknown		30.0	20.0	40.0			spherical	unknown		titanium dioxide [TiO2]			none	none	none	none	none	none	none	none				unknown											dermal	waterborne	oral	waterborne				zebrafish	embryo
36.0	Titanium Dioxide Nanoparticles	metal oxide			unknown		30.0	20.0	40.0			spherical	unknown		titanium dioxide [TiO2]			none	none	none	none	none	none	none	none				unknown											dermal	waterborne	oral	waterborne				zebrafish	embryo
36.0	Titanium Dioxide Nanoparticles	metal oxide			unknown		30.0	20.0	40.0			spherical	unknown		titanium dioxide [TiO2]			none	none	none	none	none	none	none	none				unknown											dermal	waterborne	oral	waterborne				zebrafish	embryo
36.0	Titanium Dioxide Nanoparticles	metal oxide			unknown		30.0	20.0	40.0			spherical	unknown		titanium dioxide [TiO2]			none	none	none	none	none	none	none	none				unknown											dermal	waterborne	oral	waterborne				zebrafish	embryo
37.0	Zirconium Oxide Nanoparticles	metal oxide			unknown		49.5	0.0	99.0	BET		spherical	unknown		zirconium oxide [O2Zr]			none	none	none	none	none	none	none	none				unknown				water at pH 4-5 (manufacturer)							dermal	waterborne	oral	waterborne				zebrafish	embryo
37.0	Zirconium Oxide Nanoparticles	metal oxide			unknown		49.5	0.0	99.0	BET		spherical	unknown		zirconium oxide [O2Zr]			none	none	none	none	none	none	none	none				unknown				water at pH 4-5 (manufacturer)							dermal	waterborne	oral	waterborne				zebrafish	embryo
37.0	Zirconium Oxide Nanoparticles	metal oxide			unknown		49.5	0.0	99.0	BET		spherical	unknown		zirconium oxide [O2Zr]			none	none	none	none	none	none	none	none				unknown				water at pH 4-5 (manufacturer)							dermal	waterborne	oral	waterborne				zebrafish	embryo
37.0	Zirconium Oxide Nanoparticles	metal oxide			unknown		49.5	0.0	99.0	BET		spherical	unknown		zirconium oxide [O2Zr]			none	none	none	none	none	none	none	none				unknown				water at pH 4-5 (manufacturer)							dermal	waterborne	oral	waterborne				zebrafish	embryo
37.0	Zirconium Oxide Nanoparticles	metal oxide			unknown		49.5	0.0	99.0	BET		spherical	unknown		zirconium oxide [O2Zr]			none	none	none	none	none	none	none	none				unknown				water at pH 4-5 (manufacturer)							dermal	waterborne	oral	waterborne				zebrafish	embryo
37.0	Zirconium Oxide Nanoparticles	metal oxide			unknown		49.5	0.0	99.0	BET		spherical	unknown		zirconium oxide [O2Zr]			none	none	none	none	none	none	none	none				unknown				water at pH 4-5 (manufacturer)							dermal	waterborne	oral	waterborne				zebrafish	embryo
37.0	Zirconium Oxide Nanoparticles	metal oxide			unknown		49.5	0.0	99.0	BET		spherical	unknown		zirconium oxide [O2Zr]			none	none	none	none	none	none	none	none				unknown				water at pH 4-5 (manufacturer)							dermal	waterborne	oral	waterborne				zebrafish	embryo
37.0	Zirconium Oxide Nanoparticles	metal oxide			unknown		49.5	0.0	99.0	BET		spherical	unknown		zirconium oxide [O2Zr]			none	none	none	none	none	none	none	none				unknown				water at pH 4-5 (manufacturer)							dermal	waterborne	oral	waterborne				zebrafish	embryo
38.0	Cerium Oxide Nanoparticles	metal oxide			unknown		12.5	0.0	25.0			spherical	unknown		cerium oxide [CeO2]			none	none	none	none	none	none	none	none				unknown											dermal	waterborne	oral	waterborne				zebrafish	embryo
38.0	Cerium Oxide Nanoparticles	metal oxide			unknown		12.5	0.0	25.0			spherical	unknown		cerium oxide [CeO2]			none	none	none	none	none	none	none	none				unknown											dermal	waterborne	oral	waterborne				zebrafish	embryo
38.0	Cerium Oxide Nanoparticles	metal oxide			unknown		12.5	0.0	25.0			spherical	unknown		cerium oxide [CeO2]			none	none	none	none	none	none	none	none				unknown											dermal	waterborne	oral	waterborne				zebrafish	embryo
38.0	Cerium Oxide Nanoparticles	metal oxide			unknown		12.5	0.0	25.0			spherical	unknown		cerium oxide [CeO2]			none	none	none	none	none	none	none	none				unknown											dermal	waterborne	oral	waterborne				zebrafish	embryo
38.0	Cerium Oxide Nanoparticles	metal oxide			unknown		12.5	0.0	25.0			spherical	unknown		cerium oxide [CeO2]			none	none	none	none	none	none	none	none				unknown											dermal	waterborne	oral	waterborne				zebrafish	embryo
38.0	Cerium Oxide Nanoparticles	metal oxide			unknown		12.5	0.0	25.0			spherical	unknown		cerium oxide [CeO2]			none	none	none	none	none	none	none	none				unknown											dermal	waterborne	oral	waterborne				zebrafish	embryo
38.0	Cerium Oxide Nanoparticles	metal oxide			unknown		12.5	0.0	25.0			spherical	unknown		cerium oxide [CeO2]			none	none	none	none	none	none	none	none				unknown											dermal	waterborne	oral	waterborne				zebrafish	embryo
38.0	Cerium Oxide Nanoparticles	metal oxide			unknown		12.5	0.0	25.0			spherical	unknown		cerium oxide [CeO2]			none	none	none	none	none	none	none	none				unknown											dermal	waterborne	oral	waterborne				zebrafish	embryo
39.0	Gadolinium Oxide Nanoparticles	metal oxide			pure	1000ppm maximum trace metal impurities, 1% DISPERBYK-190 as dispersant in stock (per manufacturer)	24.5	0.0	49.0	X-Ray Diffraction [XRD] (manufacturer)		cylindrical	unknown		gadolinium oxide [Gd2O3]			none	none	none	none	none	none	none	none				unknown											dermal	waterborne	oral	waterborne				zebrafish	embryo
39.0	Gadolinium Oxide Nanoparticles	metal oxide			pure	1000ppm maximum trace metal impurities, 1% DISPERBYK-190 as dispersant in stock (per manufacturer)	24.5	0.0	49.0	X-Ray Diffraction [XRD] (manufacturer)		cylindrical	unknown		gadolinium oxide [Gd2O3]			none	none	none	none	none	none	none	none				unknown											dermal	waterborne	oral	waterborne				zebrafish	embryo
39.0	Gadolinium Oxide Nanoparticles	metal oxide			pure	1000ppm maximum trace metal impurities, 1% DISPERBYK-190 as dispersant in stock (per manufacturer)	24.5	0.0	49.0	X-Ray Diffraction [XRD] (manufacturer)		cylindrical	unknown		gadolinium oxide [Gd2O3]			none	none	none	none	none	none	none	none				unknown											dermal	waterborne	oral	waterborne				zebrafish	embryo
39.0	Gadolinium Oxide Nanoparticles	metal oxide			pure	1000ppm maximum trace metal impurities, 1% DISPERBYK-190 as dispersant in stock (per manufacturer)	24.5	0.0	49.0	X-Ray Diffraction [XRD] (manufacturer)		cylindrical	unknown		gadolinium oxide [Gd2O3]			none	none	none	none	none	none	none	none				unknown											dermal	waterborne	oral	waterborne				zebrafish	embryo
39.0	Gadolinium Oxide Nanoparticles	metal oxide			pure	1000ppm maximum trace metal impurities, 1% DISPERBYK-190 as dispersant in stock (per manufacturer)	24.5	0.0	49.0	X-Ray Diffraction [XRD] (manufacturer)		cylindrical	unknown		gadolinium oxide [Gd2O3]			none	none	none	none	none	none	none	none				unknown											dermal	waterborne	oral	waterborne				zebrafish	embryo
39.0	Gadolinium Oxide Nanoparticles	metal oxide			pure	1000ppm maximum trace metal impurities, 1% DISPERBYK-190 as dispersant in stock (per manufacturer)	24.5	0.0	49.0	X-Ray Diffraction [XRD] (manufacturer)		cylindrical	unknown		gadolinium oxide [Gd2O3]			none	none	none	none	none	none	none	none				unknown											dermal	waterborne	oral	waterborne				zebrafish	embryo
39.0	Gadolinium Oxide Nanoparticles	metal oxide			pure	1000ppm maximum trace metal impurities, 1% DISPERBYK-190 as dispersant in stock (per manufacturer)	24.5	0.0	49.0	X-Ray Diffraction [XRD] (manufacturer)		cylindrical	unknown		gadolinium oxide [Gd2O3]			none	none	none	none	none	none	none	none				unknown											dermal	waterborne	oral	waterborne				zebrafish	embryo
39.0	Gadolinium Oxide Nanoparticles	metal oxide			pure	1000ppm maximum trace metal impurities, 1% DISPERBYK-190 as dispersant in stock (per manufacturer)	24.5	0.0	49.0	X-Ray Diffraction [XRD] (manufacturer)		cylindrical	unknown		gadolinium oxide [Gd2O3]			none	none	none	none	none	none	none	none				unknown											dermal	waterborne	oral	waterborne				zebrafish	embryo
4.0	Gold-MEE(0.8nm)	metal	reduction using sodium borohydride in the presence of triphenylphosphine	chloroauric acid (HAuCl4)	ultra pure		0.8					spherical	solid		gold [Au]	11.0	2167.0	none	none	none	2-(2-mercaptoethoxy)ethanol [MEE]	unknown	unknown	unknown	unknown				neutral											dermal	waterborne	oral	waterborne				zebrafish	embryo
4.0	Gold-MEE(0.8nm)	metal	reduction using sodium borohydride in the presence of triphenylphosphine	chloroauric acid (HAuCl4)	ultra pure		0.8					spherical	solid		gold [Au]	11.0	2167.0	none	none	none	2-(2-mercaptoethoxy)ethanol [MEE]	unknown	unknown	unknown	unknown				neutral											dermal	waterborne	oral	waterborne				zebrafish	embryo
4.0	Gold-MEE(0.8nm)	metal	reduction using sodium borohydride in the presence of triphenylphosphine	chloroauric acid (HAuCl4)	ultra pure		0.8					spherical	solid		gold [Au]	11.0	2167.0	none	none	none	2-(2-mercaptoethoxy)ethanol [MEE]	unknown	unknown	unknown	unknown				neutral											dermal	waterborne	oral	waterborne				zebrafish	embryo
4.0	Gold-MEE(0.8nm)	metal	reduction using sodium borohydride in the presence of triphenylphosphine	chloroauric acid (HAuCl4)	ultra pure		0.8					spherical	solid		gold [Au]	11.0	2167.0	none	none	none	2-(2-mercaptoethoxy)ethanol [MEE]	unknown	unknown	unknown	unknown				neutral											dermal	waterborne	oral	waterborne				zebrafish	embryo
4.0	Gold-MEE(0.8nm)	metal	reduction using sodium borohydride in the presence of triphenylphosphine	chloroauric acid (HAuCl4)	ultra pure		0.8					spherical	solid		gold [Au]	11.0	2167.0	none	none	none	2-(2-mercaptoethoxy)ethanol [MEE]	unknown	unknown	unknown	unknown				neutral											dermal	waterborne	oral	waterborne				zebrafish	embryo
4.0	Gold-MEE(0.8nm)	metal	reduction using sodium borohydride in the presence of triphenylphosphine	chloroauric acid (HAuCl4)	ultra pure		0.8					spherical	solid		gold [Au]	11.0	2167.0	none	none	none	2-(2-mercaptoethoxy)ethanol [MEE]	unknown	unknown	unknown	unknown				neutral											dermal	waterborne	oral	waterborne				zebrafish	embryo
4.0	Gold-MEE(0.8nm)	metal	reduction using sodium borohydride in the presence of triphenylphosphine	chloroauric acid (HAuCl4)	ultra pure		0.8					spherical	solid		gold [Au]	11.0	2167.0	none	none	none	2-(2-mercaptoethoxy)ethanol [MEE]	unknown	unknown	unknown	unknown				neutral											dermal	waterborne	oral	waterborne				zebrafish	embryo
4.0	Gold-MEE(0.8nm)	metal	reduction using sodium borohydride in the presence of triphenylphosphine	chloroauric acid (HAuCl4)	ultra pure		0.8					spherical	solid		gold [Au]	11.0	2167.0	none	none	none	2-(2-mercaptoethoxy)ethanol [MEE]	unknown	unknown	unknown	unknown				neutral											dermal	waterborne	oral	waterborne				zebrafish	embryo
40.0	Dysprosium Oxide Nanoparticle	metal oxide			pure	1000 ppm maximum rare earth impurities (per manufacturer)	24.5	0.0	49.0	X-Ray Diffraction [XRD] (manufacturer)		irregular-angular	unknown		dysprosium oxide [Dy2O3]			none	none	none	none	none	none	none	none				unknown											dermal	waterborne	oral	waterborne				zebrafish	embryo
40.0	Dysprosium Oxide Nanoparticle	metal oxide			pure	1000 ppm maximum rare earth impurities (per manufacturer)	24.5	0.0	49.0	X-Ray Diffraction [XRD] (manufacturer)		irregular-angular	unknown		dysprosium oxide [Dy2O3]			none	none	none	none	none	none	none	none				unknown											dermal	waterborne	oral	waterborne				zebrafish	embryo
40.0	Dysprosium Oxide Nanoparticle	metal oxide			pure	1000 ppm maximum rare earth impurities (per manufacturer)	24.5	0.0	49.0	X-Ray Diffraction [XRD] (manufacturer)		irregular-angular	unknown		dysprosium oxide [Dy2O3]			none	none	none	none	none	none	none	none				unknown											dermal	waterborne	oral	waterborne				zebrafish	embryo
40.0	Dysprosium Oxide Nanoparticle	metal oxide			pure	1000 ppm maximum rare earth impurities (per manufacturer)	24.5	0.0	49.0	X-Ray Diffraction [XRD] (manufacturer)		irregular-angular	unknown		dysprosium oxide [Dy2O3]			none	none	none	none	none	none	none	none				unknown											dermal	waterborne	oral	waterborne				zebrafish	embryo
40.0	Dysprosium Oxide Nanoparticle	metal oxide			pure	1000 ppm maximum rare earth impurities (per manufacturer)	24.5	0.0	49.0	X-Ray Diffraction [XRD] (manufacturer)		irregular-angular	unknown		dysprosium oxide [Dy2O3]			none	none	none	none	none	none	none	none				unknown											dermal	waterborne	oral	waterborne				zebrafish	embryo
40.0	Dysprosium Oxide Nanoparticle	metal oxide			pure	1000 ppm maximum rare earth impurities (per manufacturer)	24.5	0.0	49.0	X-Ray Diffraction [XRD] (manufacturer)		irregular-angular	unknown		dysprosium oxide [Dy2O3]			none	none	none	none	none	none	none	none				unknown											dermal	waterborne	oral	waterborne				zebrafish	embryo
40.0	Dysprosium Oxide Nanoparticle	metal oxide			pure	1000 ppm maximum rare earth impurities (per manufacturer)	24.5	0.0	49.0	X-Ray Diffraction [XRD] (manufacturer)		irregular-angular	unknown		dysprosium oxide [Dy2O3]			none	none	none	none	none	none	none	none				unknown											dermal	waterborne	oral	waterborne				zebrafish	embryo
40.0	Dysprosium Oxide Nanoparticle	metal oxide			pure	1000 ppm maximum rare earth impurities (per manufacturer)	24.5	0.0	49.0	X-Ray Diffraction [XRD] (manufacturer)		irregular-angular	unknown		dysprosium oxide [Dy2O3]			none	none	none	none	none	none	none	none				unknown											dermal	waterborne	oral	waterborne				zebrafish	embryo
41.0	Yttrium Oxide Nanoparticles	metal oxide			pure	1000 ppm maximum rare earth impurities, stock contains 1% WT DISPERBYK-190 as dispersant (per manufacturer)	24.5	0.0	49.0	X-Ray Diffraction [XRD] (manufacturer)		irregular-angular	unknown		yttrium oxide [Y2O3]			none	none	none	none	none	none	none	none				unknown											dermal	waterborne	oral	waterborne				zebrafish	embryo
41.0	Yttrium Oxide Nanoparticles	metal oxide			pure	1000 ppm maximum rare earth impurities, stock contains 1% WT DISPERBYK-190 as dispersant (per manufacturer)	24.5	0.0	49.0	X-Ray Diffraction [XRD] (manufacturer)		irregular-angular	unknown		yttrium oxide [Y2O3]			none	none	none	none	none	none	none	none				unknown											dermal	waterborne	oral	waterborne				zebrafish	embryo
41.0	Yttrium Oxide Nanoparticles	metal oxide			pure	1000 ppm maximum rare earth impurities, stock contains 1% WT DISPERBYK-190 as dispersant (per manufacturer)	24.5	0.0	49.0	X-Ray Diffraction [XRD] (manufacturer)		irregular-angular	unknown		yttrium oxide [Y2O3]			none	none	none	none	none	none	none	none				unknown											dermal	waterborne	oral	waterborne				zebrafish	embryo
41.0	Yttrium Oxide Nanoparticles	metal oxide			pure	1000 ppm maximum rare earth impurities, stock contains 1% WT DISPERBYK-190 as dispersant (per manufacturer)	24.5	0.0	49.0	X-Ray Diffraction [XRD] (manufacturer)		irregular-angular	unknown		yttrium oxide [Y2O3]			none	none	none	none	none	none	none	none				unknown											dermal	waterborne	oral	waterborne				zebrafish	embryo
41.0	Yttrium Oxide Nanoparticles	metal oxide			pure	1000 ppm maximum rare earth impurities, stock contains 1% WT DISPERBYK-190 as dispersant (per manufacturer)	24.5	0.0	49.0	X-Ray Diffraction [XRD] (manufacturer)		irregular-angular	unknown		yttrium oxide [Y2O3]			none	none	none	none	none	none	none	none				unknown											dermal	waterborne	oral	waterborne				zebrafish	embryo
41.0	Yttrium Oxide Nanoparticles	metal oxide			pure	1000 ppm maximum rare earth impurities, stock contains 1% WT DISPERBYK-190 as dispersant (per manufacturer)	24.5	0.0	49.0	X-Ray Diffraction [XRD] (manufacturer)		irregular-angular	unknown		yttrium oxide [Y2O3]			none	none	none	none	none	none	none	none				unknown											dermal	waterborne	oral	waterborne				zebrafish	embryo
41.0	Yttrium Oxide Nanoparticles	metal oxide			pure	1000 ppm maximum rare earth impurities, stock contains 1% WT DISPERBYK-190 as dispersant (per manufacturer)	24.5	0.0	49.0	X-Ray Diffraction [XRD] (manufacturer)		irregular-angular	unknown		yttrium oxide [Y2O3]			none	none	none	none	none	none	none	none				unknown											dermal	waterborne	oral	waterborne				zebrafish	embryo
41.0	Yttrium Oxide Nanoparticles	metal oxide			pure	1000 ppm maximum rare earth impurities, stock contains 1% WT DISPERBYK-190 as dispersant (per manufacturer)	24.5	0.0	49.0	X-Ray Diffraction [XRD] (manufacturer)		irregular-angular	unknown		yttrium oxide [Y2O3]			none	none	none	none	none	none	none	none				unknown											dermal	waterborne	oral	waterborne				zebrafish	embryo
42.0	Holmium Oxide Nanoparticles	metal oxide			pure	1000 ppm maximum rare earth impurities, stock contains 0.9% WT DISPERBYK-190 as dispersant (per manufacturer)	24.5	0.0	49.0	X-Ray Diffraction [XRD] (manufacturer)		irregular-angular	unknown		holmium oxide [Ho2O3]			none	none	none	none	none	none	none	none				unknown											dermal	waterborne	oral	waterborne				zebrafish	embryo
42.0	Holmium Oxide Nanoparticles	metal oxide			pure	1000 ppm maximum rare earth impurities, stock contains 0.9% WT DISPERBYK-190 as dispersant (per manufacturer)	24.5	0.0	49.0	X-Ray Diffraction [XRD] (manufacturer)		irregular-angular	unknown		holmium oxide [Ho2O3]			none	none	none	none	none	none	none	none				unknown											dermal	waterborne	oral	waterborne				zebrafish	embryo
42.0	Holmium Oxide Nanoparticles	metal oxide			pure	1000 ppm maximum rare earth impurities, stock contains 0.9% WT DISPERBYK-190 as dispersant (per manufacturer)	24.5	0.0	49.0	X-Ray Diffraction [XRD] (manufacturer)		irregular-angular	unknown		holmium oxide [Ho2O3]			none	none	none	none	none	none	none	none				unknown											dermal	waterborne	oral	waterborne				zebrafish	embryo
42.0	Holmium Oxide Nanoparticles	metal oxide			pure	1000 ppm maximum rare earth impurities, stock contains 0.9% WT DISPERBYK-190 as dispersant (per manufacturer)	24.5	0.0	49.0	X-Ray Diffraction [XRD] (manufacturer)		irregular-angular	unknown		holmium oxide [Ho2O3]			none	none	none	none	none	none	none	none				unknown											dermal	waterborne	oral	waterborne				zebrafish	embryo
42.0	Holmium Oxide Nanoparticles	metal oxide			pure	1000 ppm maximum rare earth impurities, stock contains 0.9% WT DISPERBYK-190 as dispersant (per manufacturer)	24.5	0.0	49.0	X-Ray Diffraction [XRD] (manufacturer)		irregular-angular	unknown		holmium oxide [Ho2O3]			none	none	none	none	none	none	none	none				unknown											dermal	waterborne	oral	waterborne				zebrafish	embryo
42.0	Holmium Oxide Nanoparticles	metal oxide			pure	1000 ppm maximum rare earth impurities, stock contains 0.9% WT DISPERBYK-190 as dispersant (per manufacturer)	24.5	0.0	49.0	X-Ray Diffraction [XRD] (manufacturer)		irregular-angular	unknown		holmium oxide [Ho2O3]			none	none	none	none	none	none	none	none				unknown											dermal	waterborne	oral	waterborne				zebrafish	embryo
42.0	Holmium Oxide Nanoparticles	metal oxide			pure	1000 ppm maximum rare earth impurities, stock contains 0.9% WT DISPERBYK-190 as dispersant (per manufacturer)	24.5	0.0	49.0	X-Ray Diffraction [XRD] (manufacturer)		irregular-angular	unknown		holmium oxide [Ho2O3]			none	none	none	none	none	none	none	none				unknown											dermal	waterborne	oral	waterborne				zebrafish	embryo
42.0	Holmium Oxide Nanoparticles	metal oxide			pure	1000 ppm maximum rare earth impurities, stock contains 0.9% WT DISPERBYK-190 as dispersant (per manufacturer)	24.5	0.0	49.0	X-Ray Diffraction [XRD] (manufacturer)		irregular-angular	unknown		holmium oxide [Ho2O3]			none	none	none	none	none	none	none	none				unknown											dermal	waterborne	oral	waterborne				zebrafish	embryo
43.0	Samarium Oxide Nanoparticles	metal oxide			pure	1000 ppm maximum rare earth impurities (per manufacturer)	24.5	0.0	49.0	X-Ray Diffraction [XRD] (manufacturer)		irregular-angular	unknown		samarium oxide [Sm2O3]			none	none	none	none	none	none	none	none				unknown											dermal	waterborne	oral	waterborne				zebrafish	embryo
43.0	Samarium Oxide Nanoparticles	metal oxide			pure	1000 ppm maximum rare earth impurities (per manufacturer)	24.5	0.0	49.0	X-Ray Diffraction [XRD] (manufacturer)		irregular-angular	unknown		samarium oxide [Sm2O3]			none	none	none	none	none	none	none	none				unknown											dermal	waterborne	oral	waterborne				zebrafish	embryo
43.0	Samarium Oxide Nanoparticles	metal oxide			pure	1000 ppm maximum rare earth impurities (per manufacturer)	24.5	0.0	49.0	X-Ray Diffraction [XRD] (manufacturer)		irregular-angular	unknown		samarium oxide [Sm2O3]			none	none	none	none	none	none	none	none				unknown											dermal	waterborne	oral	waterborne				zebrafish	embryo
43.0	Samarium Oxide Nanoparticles	metal oxide			pure	1000 ppm maximum rare earth impurities (per manufacturer)	24.5	0.0	49.0	X-Ray Diffraction [XRD] (manufacturer)		irregular-angular	unknown		samarium oxide [Sm2O3]			none	none	none	none	none	none	none	none				unknown											dermal	waterborne	oral	waterborne				zebrafish	embryo
43.0	Samarium Oxide Nanoparticles	metal oxide			pure	1000 ppm maximum rare earth impurities (per manufacturer)	24.5	0.0	49.0	X-Ray Diffraction [XRD] (manufacturer)		irregular-angular	unknown		samarium oxide [Sm2O3]			none	none	none	none	none	none	none	none				unknown											dermal	waterborne	oral	waterborne				zebrafish	embryo
43.0	Samarium Oxide Nanoparticles	metal oxide			pure	1000 ppm maximum rare earth impurities (per manufacturer)	24.5	0.0	49.0	X-Ray Diffraction [XRD] (manufacturer)		irregular-angular	unknown		samarium oxide [Sm2O3]			none	none	none	none	none	none	none	none				unknown											dermal	waterborne	oral	waterborne				zebrafish	embryo
43.0	Samarium Oxide Nanoparticles	metal oxide			pure	1000 ppm maximum rare earth impurities (per manufacturer)	24.5	0.0	49.0	X-Ray Diffraction [XRD] (manufacturer)		irregular-angular	unknown		samarium oxide [Sm2O3]			none	none	none	none	none	none	none	none				unknown											dermal	waterborne	oral	waterborne				zebrafish	embryo
43.0	Samarium Oxide Nanoparticles	metal oxide			pure	1000 ppm maximum rare earth impurities (per manufacturer)	24.5	0.0	49.0	X-Ray Diffraction [XRD] (manufacturer)		irregular-angular	unknown		samarium oxide [Sm2O3]			none	none	none	none	none	none	none	none				unknown											dermal	waterborne	oral	waterborne				zebrafish	embryo
44.0	alumina-doped silicon dioxide	metal oxide			pure		24.5	0.0	49.0	BET		irregular-angular	unknown		aluminum oxide [Al2O3]; silicon dioxide [SiO2]			none	none	none	none	none	none	none	none				unknown											dermal	waterborne	oral	waterborne				zebrafish	embryo
44.0	alumina-doped silicon dioxide	metal oxide			pure		24.5	0.0	49.0	BET		irregular-angular	unknown		aluminum oxide [Al2O3]; silicon dioxide [SiO2]			none	none	none	none	none	none	none	none				unknown											dermal	waterborne	oral	waterborne				zebrafish	embryo
44.0	alumina-doped silicon dioxide	metal oxide			pure		24.5	0.0	49.0	BET		irregular-angular	unknown		aluminum oxide [Al2O3]; silicon dioxide [SiO2]			none	none	none	none	none	none	none	none				unknown											dermal	waterborne	oral	waterborne				zebrafish	embryo
44.0	alumina-doped silicon dioxide	metal oxide			pure		24.5	0.0	49.0	BET		irregular-angular	unknown		aluminum oxide [Al2O3]; silicon dioxide [SiO2]			none	none	none	none	none	none	none	none				unknown											dermal	waterborne	oral	waterborne				zebrafish	embryo
44.0	alumina-doped silicon dioxide	metal oxide			pure		24.5	0.0	49.0	BET		irregular-angular	unknown		aluminum oxide [Al2O3]; silicon dioxide [SiO2]			none	none	none	none	none	none	none	none				unknown											dermal	waterborne	oral	waterborne				zebrafish	embryo
44.0	alumina-doped silicon dioxide	metal oxide			pure		24.5	0.0	49.0	BET		irregular-angular	unknown		aluminum oxide [Al2O3]; silicon dioxide [SiO2]			none	none	none	none	none	none	none	none				unknown											dermal	waterborne	oral	waterborne				zebrafish	embryo
44.0	alumina-doped silicon dioxide	metal oxide			pure		24.5	0.0	49.0	BET		irregular-angular	unknown		aluminum oxide [Al2O3]; silicon dioxide [SiO2]			none	none	none	none	none	none	none	none				unknown											dermal	waterborne	oral	waterborne				zebrafish	embryo
44.0	alumina-doped silicon dioxide	metal oxide			pure		24.5	0.0	49.0	BET		irregular-angular	unknown		aluminum oxide [Al2O3]; silicon dioxide [SiO2]			none	none	none	none	none	none	none	none				unknown											dermal	waterborne	oral	waterborne				zebrafish	embryo
45.0	Erbium Oxide (III) Nanoparticles	metal oxide			pure	1000 ppm maximum rare earth impurities, stock contains 0.9% WT DISPERBYK-190 and 0.1% WT sodium citrate as dispersant (per manufacturer)	24.5	0.0	49.0	X-Ray Diffraction [XRD] (manufacturer)		spherical	unknown		erbium oxide [Er2O3]			none	none	none	none	none	none	none	none				unknown											dermal	waterborne	oral	waterborne				zebrafish	embryo
45.0	Erbium Oxide (III) Nanoparticles	metal oxide			pure	1000 ppm maximum rare earth impurities, stock contains 0.9% WT DISPERBYK-190 and 0.1% WT sodium citrate as dispersant (per manufacturer)	24.5	0.0	49.0	X-Ray Diffraction [XRD] (manufacturer)		spherical	unknown		erbium oxide [Er2O3]			none	none	none	none	none	none	none	none				unknown											dermal	waterborne	oral	waterborne				zebrafish	embryo
45.0	Erbium Oxide (III) Nanoparticles	metal oxide			pure	1000 ppm maximum rare earth impurities, stock contains 0.9% WT DISPERBYK-190 and 0.1% WT sodium citrate as dispersant (per manufacturer)	24.5	0.0	49.0	X-Ray Diffraction [XRD] (manufacturer)		spherical	unknown		erbium oxide [Er2O3]			none	none	none	none	none	none	none	none				unknown											dermal	waterborne	oral	waterborne				zebrafish	embryo
45.0	Erbium Oxide (III) Nanoparticles	metal oxide			pure	1000 ppm maximum rare earth impurities, stock contains 0.9% WT DISPERBYK-190 and 0.1% WT sodium citrate as dispersant (per manufacturer)	24.5	0.0	49.0	X-Ray Diffraction [XRD] (manufacturer)		spherical	unknown		erbium oxide [Er2O3]			none	none	none	none	none	none	none	none				unknown											dermal	waterborne	oral	waterborne				zebrafish	embryo
45.0	Erbium Oxide (III) Nanoparticles	metal oxide			pure	1000 ppm maximum rare earth impurities, stock contains 0.9% WT DISPERBYK-190 and 0.1% WT sodium citrate as dispersant (per manufacturer)	24.5	0.0	49.0	X-Ray Diffraction [XRD] (manufacturer)		spherical	unknown		erbium oxide [Er2O3]			none	none	none	none	none	none	none	none				unknown											dermal	waterborne	oral	waterborne				zebrafish	embryo
45.0	Erbium Oxide (III) Nanoparticles	metal oxide			pure	1000 ppm maximum rare earth impurities, stock contains 0.9% WT DISPERBYK-190 and 0.1% WT sodium citrate as dispersant (per manufacturer)	24.5	0.0	49.0	X-Ray Diffraction [XRD] (manufacturer)		spherical	unknown		erbium oxide [Er2O3]			none	none	none	none	none	none	none	none				unknown											dermal	waterborne	oral	waterborne				zebrafish	embryo
45.0	Erbium Oxide (III) Nanoparticles	metal oxide			pure	1000 ppm maximum rare earth impurities, stock contains 0.9% WT DISPERBYK-190 and 0.1% WT sodium citrate as dispersant (per manufacturer)	24.5	0.0	49.0	X-Ray Diffraction [XRD] (manufacturer)		spherical	unknown		erbium oxide [Er2O3]			none	none	none	none	none	none	none	none				unknown											dermal	waterborne	oral	waterborne				zebrafish	embryo
45.0	Erbium Oxide (III) Nanoparticles	metal oxide			pure	1000 ppm maximum rare earth impurities, stock contains 0.9% WT DISPERBYK-190 and 0.1% WT sodium citrate as dispersant (per manufacturer)	24.5	0.0	49.0	X-Ray Diffraction [XRD] (manufacturer)		spherical	unknown		erbium oxide [Er2O3]			none	none	none	none	none	none	none	none				unknown											dermal	waterborne	oral	waterborne				zebrafish	embryo
46.0	carboxylated FluoroSpheres	polymeric			unknown		20.0					spherical	solid		polystyrene			carboxylic acid	unknown	unknown	none	none	none	none	none				unknown											dermal	waterborne	oral	waterborne				zebrafish	embryo
46.0	carboxylated FluoroSpheres	polymeric			unknown		20.0					spherical	solid		polystyrene			carboxylic acid	unknown	unknown	none	none	none	none	none				unknown											dermal	waterborne	oral	waterborne				zebrafish	embryo
46.0	carboxylated FluoroSpheres	polymeric			unknown		20.0					spherical	solid		polystyrene			carboxylic acid	unknown	unknown	none	none	none	none	none				unknown											dermal	waterborne	oral	waterborne				zebrafish	embryo
46.0	carboxylated FluoroSpheres	polymeric			unknown		20.0					spherical	solid		polystyrene			carboxylic acid	unknown	unknown	none	none	none	none	none				unknown											dermal	waterborne	oral	waterborne				zebrafish	embryo
46.0	carboxylated FluoroSpheres	polymeric			unknown		20.0					spherical	solid		polystyrene			carboxylic acid	unknown	unknown	none	none	none	none	none				unknown											dermal	waterborne	oral	waterborne				zebrafish	embryo
46.0	carboxylated FluoroSpheres	polymeric			unknown		20.0					spherical	solid		polystyrene			carboxylic acid	unknown	unknown	none	none	none	none	none				unknown											dermal	waterborne	oral	waterborne				zebrafish	embryo
46.0	carboxylated FluoroSpheres	polymeric			unknown		20.0					spherical	solid		polystyrene			carboxylic acid	unknown	unknown	none	none	none	none	none				unknown											dermal	waterborne	oral	waterborne				zebrafish	embryo
46.0	carboxylated FluoroSpheres	polymeric			unknown		20.0					spherical	solid		polystyrene			carboxylic acid	unknown	unknown	none	none	none	none	none				unknown											dermal	waterborne	oral	waterborne				zebrafish	embryo
47.0	sulfate FluoroSpheres	polymeric			unknown		20.0					spherical	solid		polystyrene			sulfate	unknown	unknown	none	none	none	none	none				unknown											dermal	waterborne	oral	waterborne				zebrafish	embryo
47.0	sulfate FluoroSpheres	polymeric			unknown		20.0					spherical	solid		polystyrene			sulfate	unknown	unknown	none	none	none	none	none				unknown											dermal	waterborne	oral	waterborne				zebrafish	embryo
47.0	sulfate FluoroSpheres	polymeric			unknown		20.0					spherical	solid		polystyrene			sulfate	unknown	unknown	none	none	none	none	none				unknown											dermal	waterborne	oral	waterborne				zebrafish	embryo
47.0	sulfate FluoroSpheres	polymeric			unknown		20.0					spherical	solid		polystyrene			sulfate	unknown	unknown	none	none	none	none	none				unknown											dermal	waterborne	oral	waterborne				zebrafish	embryo
47.0	sulfate FluoroSpheres	polymeric			unknown		20.0					spherical	solid		polystyrene			sulfate	unknown	unknown	none	none	none	none	none				unknown											dermal	waterborne	oral	waterborne				zebrafish	embryo
47.0	sulfate FluoroSpheres	polymeric			unknown		20.0					spherical	solid		polystyrene			sulfate	unknown	unknown	none	none	none	none	none				unknown											dermal	waterborne	oral	waterborne				zebrafish	embryo
47.0	sulfate FluoroSpheres	polymeric			unknown		20.0					spherical	solid		polystyrene			sulfate	unknown	unknown	none	none	none	none	none				unknown											dermal	waterborne	oral	waterborne				zebrafish	embryo
47.0	sulfate FluoroSpheres	polymeric			unknown		20.0					spherical	solid		polystyrene			sulfate	unknown	unknown	none	none	none	none	none				unknown											dermal	waterborne	oral	waterborne				zebrafish	embryo
48.0	aldehyde-sulfate FluoroSpheres	polymeric			unknown		20.0					spherical	solid		polystyrene			none	none	none	aldehyde-sulfate	unknown	unknown	unknown	unknown				unknown											dermal	waterborne	oral	waterborne				zebrafish	embryo
48.0	aldehyde-sulfate FluoroSpheres	polymeric			unknown		20.0					spherical	solid		polystyrene			none	none	none	aldehyde-sulfate	unknown	unknown	unknown	unknown				unknown											dermal	waterborne	oral	waterborne				zebrafish	embryo
48.0	aldehyde-sulfate FluoroSpheres	polymeric			unknown		20.0					spherical	solid		polystyrene			none	none	none	aldehyde-sulfate	unknown	unknown	unknown	unknown				unknown											dermal	waterborne	oral	waterborne				zebrafish	embryo
48.0	aldehyde-sulfate FluoroSpheres	polymeric			unknown		20.0					spherical	solid		polystyrene			none	none	none	aldehyde-sulfate	unknown	unknown	unknown	unknown				unknown											dermal	waterborne	oral	waterborne				zebrafish	embryo
48.0	aldehyde-sulfate FluoroSpheres	polymeric			unknown		20.0					spherical	solid		polystyrene			none	none	none	aldehyde-sulfate	unknown	unknown	unknown	unknown				unknown											dermal	waterborne	oral	waterborne				zebrafish	embryo
48.0	aldehyde-sulfate FluoroSpheres	polymeric			unknown		20.0					spherical	solid		polystyrene			none	none	none	aldehyde-sulfate	unknown	unknown	unknown	unknown				unknown											dermal	waterborne	oral	waterborne				zebrafish	embryo
48.0	aldehyde-sulfate FluoroSpheres	polymeric			unknown		20.0					spherical	solid		polystyrene			none	none	none	aldehyde-sulfate	unknown	unknown	unknown	unknown				unknown											dermal	waterborne	oral	waterborne				zebrafish	embryo
48.0	aldehyde-sulfate FluoroSpheres	polymeric			unknown		20.0					spherical	solid		polystyrene			none	none	none	aldehyde-sulfate	unknown	unknown	unknown	unknown				unknown											dermal	waterborne	oral	waterborne				zebrafish	embryo
72.0	gold nanorods (AuSoy95PC-1org1)	metal	biphasic/NaBH4 reduced	gold salts	as synthesized		7.0					rod	unknown		gold [Au]			none	none	none	phosphatidylcholine	unknown	unknown	unknown	unknown				neutral								1.0			dermal	waterborne	oral	waterborne				zebrafish	embryo
72.0	gold nanorods (AuSoy95PC-1org1)	metal	biphasic/NaBH4 reduced	gold salts	as synthesized		7.0					rod	unknown		gold [Au]			none	none	none	phosphatidylcholine	unknown	unknown	unknown	unknown				neutral								1.0			dermal	waterborne	oral	waterborne				zebrafish	embryo
72.0	gold nanorods (AuSoy95PC-1org1)	metal	biphasic/NaBH4 reduced	gold salts	as synthesized		7.0					rod	unknown		gold [Au]			none	none	none	phosphatidylcholine	unknown	unknown	unknown	unknown				neutral								1.0			dermal	waterborne	oral	waterborne				zebrafish	embryo
72.0	gold nanorods (AuSoy95PC-1org1)	metal	biphasic/NaBH4 reduced	gold salts	as synthesized		7.0					rod	unknown		gold [Au]			none	none	none	phosphatidylcholine	unknown	unknown	unknown	unknown				neutral								1.0			dermal	waterborne	oral	waterborne				zebrafish	embryo
72.0	gold nanorods (AuSoy95PC-1org1)	metal	biphasic/NaBH4 reduced	gold salts	as synthesized		7.0					rod	unknown		gold [Au]			none	none	none	phosphatidylcholine	unknown	unknown	unknown	unknown				neutral								1.0			dermal	waterborne	oral	waterborne				zebrafish	embryo
72.0	gold nanorods (AuSoy95PC-1org1)	metal	biphasic/NaBH4 reduced	gold salts	as synthesized		7.0					rod	unknown		gold [Au]			none	none	none	phosphatidylcholine	unknown	unknown	unknown	unknown				neutral								1.0			dermal	waterborne	oral	waterborne				zebrafish	embryo
72.0	gold nanorods (AuSoy95PC-1org1)	metal	biphasic/NaBH4 reduced	gold salts	as synthesized		7.0					rod	unknown		gold [Au]			none	none	none	phosphatidylcholine	unknown	unknown	unknown	unknown				neutral								1.0			dermal	waterborne	oral	waterborne				zebrafish	embryo
72.0	gold nanorods (AuSoy95PC-1org1)	metal	biphasic/NaBH4 reduced	gold salts	as synthesized		7.0					rod	unknown		gold [Au]			none	none	none	phosphatidylcholine	unknown	unknown	unknown	unknown				neutral								1.0			dermal	waterborne	oral	waterborne				zebrafish	embryo
73.0	gold nanorods (AuSoy95PC-1org2)	metal	biphasic/NaBH4 reduced	gold salts	as synthesized		7.0					rod	unknown		gold [Au]			none	none	none	phosphatidylcholine	unknown	unknown	unknown	unknown				neutral								1.0			dermal	waterborne	oral	waterborne				zebrafish	embryo
73.0	gold nanorods (AuSoy95PC-1org2)	metal	biphasic/NaBH4 reduced	gold salts	as synthesized		7.0					rod	unknown		gold [Au]			none	none	none	phosphatidylcholine	unknown	unknown	unknown	unknown				neutral								1.0			dermal	waterborne	oral	waterborne				zebrafish	embryo
73.0	gold nanorods (AuSoy95PC-1org2)	metal	biphasic/NaBH4 reduced	gold salts	as synthesized		7.0					rod	unknown		gold [Au]			none	none	none	phosphatidylcholine	unknown	unknown	unknown	unknown				neutral								1.0			dermal	waterborne	oral	waterborne				zebrafish	embryo
73.0	gold nanorods (AuSoy95PC-1org2)	metal	biphasic/NaBH4 reduced	gold salts	as synthesized		7.0					rod	unknown		gold [Au]			none	none	none	phosphatidylcholine	unknown	unknown	unknown	unknown				neutral								1.0			dermal	waterborne	oral	waterborne				zebrafish	embryo
73.0	gold nanorods (AuSoy95PC-1org2)	metal	biphasic/NaBH4 reduced	gold salts	as synthesized		7.0					rod	unknown		gold [Au]			none	none	none	phosphatidylcholine	unknown	unknown	unknown	unknown				neutral								1.0			dermal	waterborne	oral	waterborne				zebrafish	embryo
73.0	gold nanorods (AuSoy95PC-1org2)	metal	biphasic/NaBH4 reduced	gold salts	as synthesized		7.0					rod	unknown		gold [Au]			none	none	none	phosphatidylcholine	unknown	unknown	unknown	unknown				neutral								1.0			dermal	waterborne	oral	waterborne				zebrafish	embryo
73.0	gold nanorods (AuSoy95PC-1org2)	metal	biphasic/NaBH4 reduced	gold salts	as synthesized		7.0					rod	unknown		gold [Au]			none	none	none	phosphatidylcholine	unknown	unknown	unknown	unknown				neutral								1.0			dermal	waterborne	oral	waterborne				zebrafish	embryo
73.0	gold nanorods (AuSoy95PC-1org2)	metal	biphasic/NaBH4 reduced	gold salts	as synthesized		7.0					rod	unknown		gold [Au]			none	none	none	phosphatidylcholine	unknown	unknown	unknown	unknown				neutral								1.0			dermal	waterborne	oral	waterborne				zebrafish	embryo
74.0	gold nanorods (AuSoy95PC-3AQ)	metal	biphasic/NaBH4 reduced	gold salts	as synthesized		22.0					rod	unknown		gold [Au]			none	none	none	phosphatidylcholine	unknown	unknown	unknown	unknown				neutral								1.0			dermal	waterborne	oral	waterborne				zebrafish	embryo
74.0	gold nanorods (AuSoy95PC-3AQ)	metal	biphasic/NaBH4 reduced	gold salts	as synthesized		22.0					rod	unknown		gold [Au]			none	none	none	phosphatidylcholine	unknown	unknown	unknown	unknown				neutral								1.0			dermal	waterborne	oral	waterborne				zebrafish	embryo
74.0	gold nanorods (AuSoy95PC-3AQ)	metal	biphasic/NaBH4 reduced	gold salts	as synthesized		22.0					rod	unknown		gold [Au]			none	none	none	phosphatidylcholine	unknown	unknown	unknown	unknown				neutral								1.0			dermal	waterborne	oral	waterborne				zebrafish	embryo
74.0	gold nanorods (AuSoy95PC-3AQ)	metal	biphasic/NaBH4 reduced	gold salts	as synthesized		22.0					rod	unknown		gold [Au]			none	none	none	phosphatidylcholine	unknown	unknown	unknown	unknown				neutral								1.0			dermal	waterborne	oral	waterborne				zebrafish	embryo
74.0	gold nanorods (AuSoy95PC-3AQ)	metal	biphasic/NaBH4 reduced	gold salts	as synthesized		22.0					rod	unknown		gold [Au]			none	none	none	phosphatidylcholine	unknown	unknown	unknown	unknown				neutral								1.0			dermal	waterborne	oral	waterborne				zebrafish	embryo
74.0	gold nanorods (AuSoy95PC-3AQ)	metal	biphasic/NaBH4 reduced	gold salts	as synthesized		22.0					rod	unknown		gold [Au]			none	none	none	phosphatidylcholine	unknown	unknown	unknown	unknown				neutral								1.0			dermal	waterborne	oral	waterborne				zebrafish	embryo
74.0	gold nanorods (AuSoy95PC-3AQ)	metal	biphasic/NaBH4 reduced	gold salts	as synthesized		22.0					rod	unknown		gold [Au]			none	none	none	phosphatidylcholine	unknown	unknown	unknown	unknown				neutral								1.0			dermal	waterborne	oral	waterborne				zebrafish	embryo
74.0	gold nanorods (AuSoy95PC-3AQ)	metal	biphasic/NaBH4 reduced	gold salts	as synthesized		22.0					rod	unknown		gold [Au]			none	none	none	phosphatidylcholine	unknown	unknown	unknown	unknown				neutral								1.0			dermal	waterborne	oral	waterborne				zebrafish	embryo
75.0	AuSoy95PC-2org1	metal	biphasic/NaBH4 reduced	gold salts	as synthesized		14.0					rod	unknown		gold [Au]			none	none	none	phosphatidylcholine	unknown	unknown	unknown	unknown				neutral								1.0			dermal	waterborne	oral	waterborne				zebrafish	embryo
75.0	AuSoy95PC-2org1	metal	biphasic/NaBH4 reduced	gold salts	as synthesized		14.0					rod	unknown		gold [Au]			none	none	none	phosphatidylcholine	unknown	unknown	unknown	unknown				neutral								1.0			dermal	waterborne	oral	waterborne				zebrafish	embryo
75.0	AuSoy95PC-2org1	metal	biphasic/NaBH4 reduced	gold salts	as synthesized		14.0					rod	unknown		gold [Au]			none	none	none	phosphatidylcholine	unknown	unknown	unknown	unknown				neutral								1.0			dermal	waterborne	oral	waterborne				zebrafish	embryo
75.0	AuSoy95PC-2org1	metal	biphasic/NaBH4 reduced	gold salts	as synthesized		14.0					rod	unknown		gold [Au]			none	none	none	phosphatidylcholine	unknown	unknown	unknown	unknown				neutral								1.0			dermal	waterborne	oral	waterborne				zebrafish	embryo
75.0	AuSoy95PC-2org1	metal	biphasic/NaBH4 reduced	gold salts	as synthesized		14.0					rod	unknown		gold [Au]			none	none	none	phosphatidylcholine	unknown	unknown	unknown	unknown				neutral								1.0			dermal	waterborne	oral	waterborne				zebrafish	embryo
75.0	AuSoy95PC-2org1	metal	biphasic/NaBH4 reduced	gold salts	as synthesized		14.0					rod	unknown		gold [Au]			none	none	none	phosphatidylcholine	unknown	unknown	unknown	unknown				neutral								1.0			dermal	waterborne	oral	waterborne				zebrafish	embryo
75.0	AuSoy95PC-2org1	metal	biphasic/NaBH4 reduced	gold salts	as synthesized		14.0					rod	unknown		gold [Au]			none	none	none	phosphatidylcholine	unknown	unknown	unknown	unknown				neutral								1.0			dermal	waterborne	oral	waterborne				zebrafish	embryo
75.0	AuSoy95PC-2org1	metal	biphasic/NaBH4 reduced	gold salts	as synthesized		14.0					rod	unknown		gold [Au]			none	none	none	phosphatidylcholine	unknown	unknown	unknown	unknown				neutral								1.0			dermal	waterborne	oral	waterborne				zebrafish	embryo
76.0	gold nanorods (AuSoy95PC-2org2)	metal	biphasic/NaBH4 reduced	gold salts	as synthesized		14.0	14.0	14.0			rod	unknown		gold [Au]			none	none	none	phosphatidylcholine	unknown	unknown	unknown	unknown				neutral								1.0			dermal	waterborne	oral	waterborne				zebrafish	embryo
76.0	gold nanorods (AuSoy95PC-2org2)	metal	biphasic/NaBH4 reduced	gold salts	as synthesized		14.0	14.0	14.0			rod	unknown		gold [Au]			none	none	none	phosphatidylcholine	unknown	unknown	unknown	unknown				neutral								1.0			dermal	waterborne	oral	waterborne				zebrafish	embryo
76.0	gold nanorods (AuSoy95PC-2org2)	metal	biphasic/NaBH4 reduced	gold salts	as synthesized		14.0	14.0	14.0			rod	unknown		gold [Au]			none	none	none	phosphatidylcholine	unknown	unknown	unknown	unknown				neutral								1.0			dermal	waterborne	oral	waterborne				zebrafish	embryo
76.0	gold nanorods (AuSoy95PC-2org2)	metal	biphasic/NaBH4 reduced	gold salts	as synthesized		14.0	14.0	14.0			rod	unknown		gold [Au]			none	none	none	phosphatidylcholine	unknown	unknown	unknown	unknown				neutral								1.0			dermal	waterborne	oral	waterborne				zebrafish	embryo
76.0	gold nanorods (AuSoy95PC-2org2)	metal	biphasic/NaBH4 reduced	gold salts	as synthesized		14.0	14.0	14.0			rod	unknown		gold [Au]			none	none	none	phosphatidylcholine	unknown	unknown	unknown	unknown				neutral								1.0			dermal	waterborne	oral	waterborne				zebrafish	embryo
76.0	gold nanorods (AuSoy95PC-2org2)	metal	biphasic/NaBH4 reduced	gold salts	as synthesized		14.0	14.0	14.0			rod	unknown		gold [Au]			none	none	none	phosphatidylcholine	unknown	unknown	unknown	unknown				neutral								1.0			dermal	waterborne	oral	waterborne				zebrafish	embryo
76.0	gold nanorods (AuSoy95PC-2org2)	metal	biphasic/NaBH4 reduced	gold salts	as synthesized		14.0	14.0	14.0			rod	unknown		gold [Au]			none	none	none	phosphatidylcholine	unknown	unknown	unknown	unknown				neutral								1.0			dermal	waterborne	oral	waterborne				zebrafish	embryo
76.0	gold nanorods (AuSoy95PC-2org2)	metal	biphasic/NaBH4 reduced	gold salts	as synthesized		14.0	14.0	14.0			rod	unknown		gold [Au]			none	none	none	phosphatidylcholine	unknown	unknown	unknown	unknown				neutral								1.0			dermal	waterborne	oral	waterborne				zebrafish	embryo
77.0	Carboxylated Nanocrystaline Cellulose	cellulose	extraction from cotton		unknown		52.5	5.0	100.0			fibrous	unknown		cellulose			carboxylic acid	unknown	unknown	none	none	none	none	none				unknown											dermal	waterborne	oral	waterborne				zebrafish	embryo
77.0	Carboxylated Nanocrystaline Cellulose	cellulose	extraction from cotton		unknown		52.5	5.0	100.0			fibrous	unknown		cellulose			carboxylic acid	unknown	unknown	none	none	none	none	none				unknown											dermal	waterborne	oral	waterborne				zebrafish	embryo
77.0	Carboxylated Nanocrystaline Cellulose	cellulose	extraction from cotton		unknown		52.5	5.0	100.0			fibrous	unknown		cellulose			carboxylic acid	unknown	unknown	none	none	none	none	none				unknown											dermal	waterborne	oral	waterborne				zebrafish	embryo
77.0	Carboxylated Nanocrystaline Cellulose	cellulose	extraction from cotton		unknown		52.5	5.0	100.0			fibrous	unknown		cellulose			carboxylic acid	unknown	unknown	none	none	none	none	none				unknown											dermal	waterborne	oral	waterborne				zebrafish	embryo
77.0	Carboxylated Nanocrystaline Cellulose	cellulose	extraction from cotton		unknown		52.5	5.0	100.0			fibrous	unknown		cellulose			carboxylic acid	unknown	unknown	none	none	none	none	none				unknown											dermal	waterborne	oral	waterborne				zebrafish	embryo
77.0	Carboxylated Nanocrystaline Cellulose	cellulose	extraction from cotton		unknown		52.5	5.0	100.0			fibrous	unknown		cellulose			carboxylic acid	unknown	unknown	none	none	none	none	none				unknown											dermal	waterborne	oral	waterborne				zebrafish	embryo
77.0	Carboxylated Nanocrystaline Cellulose	cellulose	extraction from cotton		unknown		52.5	5.0	100.0			fibrous	unknown		cellulose			carboxylic acid	unknown	unknown	none	none	none	none	none				unknown											dermal	waterborne	oral	waterborne				zebrafish	embryo
77.0	Carboxylated Nanocrystaline Cellulose	cellulose	extraction from cotton		unknown		52.5	5.0	100.0			fibrous	unknown		cellulose			carboxylic acid	unknown	unknown	none	none	none	none	none				unknown											dermal	waterborne	oral	waterborne				zebrafish	embryo
78.0	Sulfonated Nanocrystaline Cellulose	cellulose	extraction from cotton		unknown		52.5	5.0	100.0			fibrous	unknown		cellulose			sulfonic acid	unknown	unknown	none	none	none	none	none				unknown											dermal	waterborne	oral	waterborne				zebrafish	embryo
78.0	Sulfonated Nanocrystaline Cellulose	cellulose	extraction from cotton		unknown		52.5	5.0	100.0			fibrous	unknown		cellulose			sulfonic acid	unknown	unknown	none	none	none	none	none				unknown											dermal	waterborne	oral	waterborne				zebrafish	embryo
78.0	Sulfonated Nanocrystaline Cellulose	cellulose	extraction from cotton		unknown		52.5	5.0	100.0			fibrous	unknown		cellulose			sulfonic acid	unknown	unknown	none	none	none	none	none				unknown											dermal	waterborne	oral	waterborne				zebrafish	embryo
78.0	Sulfonated Nanocrystaline Cellulose	cellulose	extraction from cotton		unknown		52.5	5.0	100.0			fibrous	unknown		cellulose			sulfonic acid	unknown	unknown	none	none	none	none	none				unknown											dermal	waterborne	oral	waterborne				zebrafish	embryo
78.0	Sulfonated Nanocrystaline Cellulose	cellulose	extraction from cotton		unknown		52.5	5.0	100.0			fibrous	unknown		cellulose			sulfonic acid	unknown	unknown	none	none	none	none	none				unknown											dermal	waterborne	oral	waterborne				zebrafish	embryo
78.0	Sulfonated Nanocrystaline Cellulose	cellulose	extraction from cotton		unknown		52.5	5.0	100.0			fibrous	unknown		cellulose			sulfonic acid	unknown	unknown	none	none	none	none	none				unknown											dermal	waterborne	oral	waterborne				zebrafish	embryo
78.0	Sulfonated Nanocrystaline Cellulose	cellulose	extraction from cotton		unknown		52.5	5.0	100.0			fibrous	unknown		cellulose			sulfonic acid	unknown	unknown	none	none	none	none	none				unknown											dermal	waterborne	oral	waterborne				zebrafish	embryo
78.0	Sulfonated Nanocrystaline Cellulose	cellulose	extraction from cotton		unknown		52.5	5.0	100.0			fibrous	unknown		cellulose			sulfonic acid	unknown	unknown	none	none	none	none	none				unknown											dermal	waterborne	oral	waterborne				zebrafish	embryo
85.0	Aldrich ZnO+Oleic Acid (TLAD25A)	metal oxide			unknown		62.0					unknown	unknown		zinc oxide [ZnO]			none	none	none	oleic acid	unknown	unknown	unknown	unknown				unknown											dermal	waterborne	oral	waterborne				zebrafish	embryo
85.0	Aldrich ZnO+Oleic Acid (TLAD25A)	metal oxide			unknown		62.0					unknown	unknown		zinc oxide [ZnO]			none	none	none	oleic acid	unknown	unknown	unknown	unknown				unknown											dermal	waterborne	oral	waterborne				zebrafish	embryo
85.0	Aldrich ZnO+Oleic Acid (TLAD25A)	metal oxide			unknown		62.0					unknown	unknown		zinc oxide [ZnO]			none	none	none	oleic acid	unknown	unknown	unknown	unknown				unknown											dermal	waterborne	oral	waterborne				zebrafish	embryo
85.0	Aldrich ZnO+Oleic Acid (TLAD25A)	metal oxide			unknown		62.0					unknown	unknown		zinc oxide [ZnO]			none	none	none	oleic acid	unknown	unknown	unknown	unknown				unknown											dermal	waterborne	oral	waterborne				zebrafish	embryo
85.0	Aldrich ZnO+Oleic Acid (TLAD25A)	metal oxide			unknown		62.0					unknown	unknown		zinc oxide [ZnO]			none	none	none	oleic acid	unknown	unknown	unknown	unknown				unknown											dermal	waterborne	oral	waterborne				zebrafish	embryo
85.0	Aldrich ZnO+Oleic Acid (TLAD25A)	metal oxide			unknown		62.0					unknown	unknown		zinc oxide [ZnO]			none	none	none	oleic acid	unknown	unknown	unknown	unknown				unknown											dermal	waterborne	oral	waterborne				zebrafish	embryo
85.0	Aldrich ZnO+Oleic Acid (TLAD25A)	metal oxide			unknown		62.0					unknown	unknown		zinc oxide [ZnO]			none	none	none	oleic acid	unknown	unknown	unknown	unknown				unknown											dermal	waterborne	oral	waterborne				zebrafish	embryo
85.0	Aldrich ZnO+Oleic Acid (TLAD25A)	metal oxide			unknown		62.0					unknown	unknown		zinc oxide [ZnO]			none	none	none	oleic acid	unknown	unknown	unknown	unknown				unknown											dermal	waterborne	oral	waterborne				zebrafish	embryo
86.0	Voxtel ZnO + Oleic Acid (TLAD25)	metal oxide			unknown		26.0					unknown	unknown		zinc oxide [ZnO]			none	none	none	oleic acid	unknown	unknown	unknown	unknown				unknown											dermal	waterborne	oral	waterborne				zebrafish	embryo
86.0	Voxtel ZnO + Oleic Acid (TLAD25)	metal oxide			unknown		26.0					unknown	unknown		zinc oxide [ZnO]			none	none	none	oleic acid	unknown	unknown	unknown	unknown				unknown											dermal	waterborne	oral	waterborne				zebrafish	embryo
86.0	Voxtel ZnO + Oleic Acid (TLAD25)	metal oxide			unknown		26.0					unknown	unknown		zinc oxide [ZnO]			none	none	none	oleic acid	unknown	unknown	unknown	unknown				unknown											dermal	waterborne	oral	waterborne				zebrafish	embryo
86.0	Voxtel ZnO + Oleic Acid (TLAD25)	metal oxide			unknown		26.0					unknown	unknown		zinc oxide [ZnO]			none	none	none	oleic acid	unknown	unknown	unknown	unknown				unknown											dermal	waterborne	oral	waterborne				zebrafish	embryo
86.0	Voxtel ZnO + Oleic Acid (TLAD25)	metal oxide			unknown		26.0					unknown	unknown		zinc oxide [ZnO]			none	none	none	oleic acid	unknown	unknown	unknown	unknown				unknown											dermal	waterborne	oral	waterborne				zebrafish	embryo
86.0	Voxtel ZnO + Oleic Acid (TLAD25)	metal oxide			unknown		26.0					unknown	unknown		zinc oxide [ZnO]			none	none	none	oleic acid	unknown	unknown	unknown	unknown				unknown											dermal	waterborne	oral	waterborne				zebrafish	embryo
86.0	Voxtel ZnO + Oleic Acid (TLAD25)	metal oxide			unknown		26.0					unknown	unknown		zinc oxide [ZnO]			none	none	none	oleic acid	unknown	unknown	unknown	unknown				unknown											dermal	waterborne	oral	waterborne				zebrafish	embryo
86.0	Voxtel ZnO + Oleic Acid (TLAD25)	metal oxide			unknown		26.0					unknown	unknown		zinc oxide [ZnO]			none	none	none	oleic acid	unknown	unknown	unknown	unknown				unknown											dermal	waterborne	oral	waterborne				zebrafish	embryo
87.0	Aldrich ZnO (TLAD24A)	metal oxide			unknown							unknown	unknown		zinc oxide [ZnO]			none	none	none	none	none	none	none	none				unknown											dermal	waterborne	oral	waterborne				zebrafish	embryo
87.0	Aldrich ZnO (TLAD24A)	metal oxide			unknown							unknown	unknown		zinc oxide [ZnO]			none	none	none	none	none	none	none	none				unknown											dermal	waterborne	oral	waterborne				zebrafish	embryo
87.0	Aldrich ZnO (TLAD24A)	metal oxide			unknown							unknown	unknown		zinc oxide [ZnO]			none	none	none	none	none	none	none	none				unknown											dermal	waterborne	oral	waterborne				zebrafish	embryo
87.0	Aldrich ZnO (TLAD24A)	metal oxide			unknown							unknown	unknown		zinc oxide [ZnO]			none	none	none	none	none	none	none	none				unknown											dermal	waterborne	oral	waterborne				zebrafish	embryo
87.0	Aldrich ZnO (TLAD24A)	metal oxide			unknown							unknown	unknown		zinc oxide [ZnO]			none	none	none	none	none	none	none	none				unknown											dermal	waterborne	oral	waterborne				zebrafish	embryo
87.0	Aldrich ZnO (TLAD24A)	metal oxide			unknown							unknown	unknown		zinc oxide [ZnO]			none	none	none	none	none	none	none	none				unknown											dermal	waterborne	oral	waterborne				zebrafish	embryo
87.0	Aldrich ZnO (TLAD24A)	metal oxide			unknown							unknown	unknown		zinc oxide [ZnO]			none	none	none	none	none	none	none	none				unknown											dermal	waterborne	oral	waterborne				zebrafish	embryo
87.0	Aldrich ZnO (TLAD24A)	metal oxide			unknown							unknown	unknown		zinc oxide [ZnO]			none	none	none	none	none	none	none	none				unknown											dermal	waterborne	oral	waterborne				zebrafish	embryo
88.0	Voxtel ZnO (TLAD24)	metal oxide			unknown		26.0					unknown	unknown		zinc oxide [ZnO]			none	none	none	none	none	none	none	none				unknown											dermal	waterborne	oral	waterborne				zebrafish	embryo
88.0	Voxtel ZnO (TLAD24)	metal oxide			unknown		26.0					unknown	unknown		zinc oxide [ZnO]			none	none	none	none	none	none	none	none				unknown											dermal	waterborne	oral	waterborne				zebrafish	embryo
88.0	Voxtel ZnO (TLAD24)	metal oxide			unknown		26.0					unknown	unknown		zinc oxide [ZnO]			none	none	none	none	none	none	none	none				unknown											dermal	waterborne	oral	waterborne				zebrafish	embryo
88.0	Voxtel ZnO (TLAD24)	metal oxide			unknown		26.0					unknown	unknown		zinc oxide [ZnO]			none	none	none	none	none	none	none	none				unknown											dermal	waterborne	oral	waterborne				zebrafish	embryo
88.0	Voxtel ZnO (TLAD24)	metal oxide			unknown		26.0					unknown	unknown		zinc oxide [ZnO]			none	none	none	none	none	none	none	none				unknown											dermal	waterborne	oral	waterborne				zebrafish	embryo
88.0	Voxtel ZnO (TLAD24)	metal oxide			unknown		26.0					unknown	unknown		zinc oxide [ZnO]			none	none	none	none	none	none	none	none				unknown											dermal	waterborne	oral	waterborne				zebrafish	embryo
88.0	Voxtel ZnO (TLAD24)	metal oxide			unknown		26.0					unknown	unknown		zinc oxide [ZnO]			none	none	none	none	none	none	none	none				unknown											dermal	waterborne	oral	waterborne				zebrafish	embryo
88.0	Voxtel ZnO (TLAD24)	metal oxide			unknown		26.0					unknown	unknown		zinc oxide [ZnO]			none	none	none	none	none	none	none	none				unknown											dermal	waterborne	oral	waterborne				zebrafish	embryo
89.0	Aldrich ZnO + Octanoic Acid (TLAD27A)	metal oxide			unknown		62.0					unknown	unknown		zinc oxide [ZnO]			none	none	none	octanoic acid	unknown	unknown	unknown	unknown				unknown											dermal	waterborne	oral	waterborne				zebrafish	embryo
89.0	Aldrich ZnO + Octanoic Acid (TLAD27A)	metal oxide			unknown		62.0					unknown	unknown		zinc oxide [ZnO]			none	none	none	octanoic acid	unknown	unknown	unknown	unknown				unknown											dermal	waterborne	oral	waterborne				zebrafish	embryo
89.0	Aldrich ZnO + Octanoic Acid (TLAD27A)	metal oxide			unknown		62.0					unknown	unknown		zinc oxide [ZnO]			none	none	none	octanoic acid	unknown	unknown	unknown	unknown				unknown											dermal	waterborne	oral	waterborne				zebrafish	embryo
89.0	Aldrich ZnO + Octanoic Acid (TLAD27A)	metal oxide			unknown		62.0					unknown	unknown		zinc oxide [ZnO]			none	none	none	octanoic acid	unknown	unknown	unknown	unknown				unknown											dermal	waterborne	oral	waterborne				zebrafish	embryo
89.0	Aldrich ZnO + Octanoic Acid (TLAD27A)	metal oxide			unknown		62.0					unknown	unknown		zinc oxide [ZnO]			none	none	none	octanoic acid	unknown	unknown	unknown	unknown				unknown											dermal	waterborne	oral	waterborne				zebrafish	embryo
89.0	Aldrich ZnO + Octanoic Acid (TLAD27A)	metal oxide			unknown		62.0					unknown	unknown		zinc oxide [ZnO]			none	none	none	octanoic acid	unknown	unknown	unknown	unknown				unknown											dermal	waterborne	oral	waterborne				zebrafish	embryo
89.0	Aldrich ZnO + Octanoic Acid (TLAD27A)	metal oxide			unknown		62.0					unknown	unknown		zinc oxide [ZnO]			none	none	none	octanoic acid	unknown	unknown	unknown	unknown				unknown											dermal	waterborne	oral	waterborne				zebrafish	embryo
89.0	Aldrich ZnO + Octanoic Acid (TLAD27A)	metal oxide			unknown		62.0					unknown	unknown		zinc oxide [ZnO]			none	none	none	octanoic acid	unknown	unknown	unknown	unknown				unknown											dermal	waterborne	oral	waterborne				zebrafish	embryo
9.0	Gold-MES(1.5nm)-pure	metal	reduction using sodium borohydride in the presence of triphenylphosphine	chloroauric acid (HAuCl4)	pure		1.5	1.5	1.5			spherical	solid		gold [Au]	101.0	19894.0	none	none	none	2-mercaptoethanesulfonate [MES]	unknown	unknown	unknown	unknown				negative											dermal	waterborne	oral	waterborne				zebrafish	embryo
9.0	Gold-MES(1.5nm)-pure	metal	reduction using sodium borohydride in the presence of triphenylphosphine	chloroauric acid (HAuCl4)	pure		1.5	1.5	1.5			spherical	solid		gold [Au]	101.0	19894.0	none	none	none	2-mercaptoethanesulfonate [MES]	unknown	unknown	unknown	unknown				negative											dermal	waterborne	oral	waterborne				zebrafish	embryo
9.0	Gold-MES(1.5nm)-pure	metal	reduction using sodium borohydride in the presence of triphenylphosphine	chloroauric acid (HAuCl4)	pure		1.5	1.5	1.5			spherical	solid		gold [Au]	101.0	19894.0	none	none	none	2-mercaptoethanesulfonate [MES]	unknown	unknown	unknown	unknown				negative											dermal	waterborne	oral	waterborne				zebrafish	embryo
9.0	Gold-MES(1.5nm)-pure	metal	reduction using sodium borohydride in the presence of triphenylphosphine	chloroauric acid (HAuCl4)	pure		1.5	1.5	1.5			spherical	solid		gold [Au]	101.0	19894.0	none	none	none	2-mercaptoethanesulfonate [MES]	unknown	unknown	unknown	unknown				negative											dermal	waterborne	oral	waterborne				zebrafish	embryo
9.0	Gold-MES(1.5nm)-pure	metal	reduction using sodium borohydride in the presence of triphenylphosphine	chloroauric acid (HAuCl4)	pure		1.5	1.5	1.5			spherical	solid		gold [Au]	101.0	19894.0	none	none	none	2-mercaptoethanesulfonate [MES]	unknown	unknown	unknown	unknown				negative											dermal	waterborne	oral	waterborne				zebrafish	embryo
9.0	Gold-MES(1.5nm)-pure	metal	reduction using sodium borohydride in the presence of triphenylphosphine	chloroauric acid (HAuCl4)	pure		1.5	1.5	1.5			spherical	solid		gold [Au]	101.0	19894.0	none	none	none	2-mercaptoethanesulfonate [MES]	unknown	unknown	unknown	unknown				negative											dermal	waterborne	oral	waterborne				zebrafish	embryo
9.0	Gold-MES(1.5nm)-pure	metal	reduction using sodium borohydride in the presence of triphenylphosphine	chloroauric acid (HAuCl4)	pure		1.5	1.5	1.5			spherical	solid		gold [Au]	101.0	19894.0	none	none	none	2-mercaptoethanesulfonate [MES]	unknown	unknown	unknown	unknown				negative											dermal	waterborne	oral	waterborne				zebrafish	embryo
9.0	Gold-MES(1.5nm)-pure	metal	reduction using sodium borohydride in the presence of triphenylphosphine	chloroauric acid (HAuCl4)	pure		1.5	1.5	1.5			spherical	solid		gold [Au]	101.0	19894.0	none	none	none	2-mercaptoethanesulfonate [MES]	unknown	unknown	unknown	unknown				negative											dermal	waterborne	oral	waterborne				zebrafish	embryo
90.0	Voxtel ZnO + Octanoic Acid (TLAD27)	metal oxide			unknown		26.0					unknown	unknown		zinc oxide [ZnO]			none	none	none	octanoic acid	unknown	unknown	unknown	unknown				unknown											dermal	waterborne	oral	waterborne				zebrafish	embryo
90.0	Voxtel ZnO + Octanoic Acid (TLAD27)	metal oxide			unknown		26.0					unknown	unknown		zinc oxide [ZnO]			none	none	none	octanoic acid	unknown	unknown	unknown	unknown				unknown											dermal	waterborne	oral	waterborne				zebrafish	embryo
90.0	Voxtel ZnO + Octanoic Acid (TLAD27)	metal oxide			unknown		26.0					unknown	unknown		zinc oxide [ZnO]			none	none	none	octanoic acid	unknown	unknown	unknown	unknown				unknown											dermal	waterborne	oral	waterborne				zebrafish	embryo
90.0	Voxtel ZnO + Octanoic Acid (TLAD27)	metal oxide			unknown		26.0					unknown	unknown		zinc oxide [ZnO]			none	none	none	octanoic acid	unknown	unknown	unknown	unknown				unknown											dermal	waterborne	oral	waterborne				zebrafish	embryo
90.0	Voxtel ZnO + Octanoic Acid (TLAD27)	metal oxide			unknown		26.0					unknown	unknown		zinc oxide [ZnO]			none	none	none	octanoic acid	unknown	unknown	unknown	unknown				unknown											dermal	waterborne	oral	waterborne				zebrafish	embryo
90.0	Voxtel ZnO + Octanoic Acid (TLAD27)	metal oxide			unknown		26.0					unknown	unknown		zinc oxide [ZnO]			none	none	none	octanoic acid	unknown	unknown	unknown	unknown				unknown											dermal	waterborne	oral	waterborne				zebrafish	embryo
90.0	Voxtel ZnO + Octanoic Acid (TLAD27)	metal oxide			unknown		26.0					unknown	unknown		zinc oxide [ZnO]			none	none	none	octanoic acid	unknown	unknown	unknown	unknown				unknown											dermal	waterborne	oral	waterborne				zebrafish	embryo
90.0	Voxtel ZnO + Octanoic Acid (TLAD27)	metal oxide			unknown		26.0					unknown	unknown		zinc oxide [ZnO]			none	none	none	octanoic acid	unknown	unknown	unknown	unknown				unknown											dermal	waterborne	oral	waterborne				zebrafish	embryo
91.0	Aldrich ZnO + para-Nitrobenzoic Acid (TLAD35A)	metal oxide			unknown		62.0					unknown	unknown		zinc oxide [ZnO]			none	none	none	para-nitrobenzoic acid	unknown	unknown	unknown	unknown				unknown											dermal	waterborne	oral	waterborne				zebrafish	embryo
91.0	Aldrich ZnO + para-Nitrobenzoic Acid (TLAD35A)	metal oxide			unknown		62.0					unknown	unknown		zinc oxide [ZnO]			none	none	none	para-nitrobenzoic acid	unknown	unknown	unknown	unknown				unknown											dermal	waterborne	oral	waterborne				zebrafish	embryo
91.0	Aldrich ZnO + para-Nitrobenzoic Acid (TLAD35A)	metal oxide			unknown		62.0					unknown	unknown		zinc oxide [ZnO]			none	none	none	para-nitrobenzoic acid	unknown	unknown	unknown	unknown				unknown											dermal	waterborne	oral	waterborne				zebrafish	embryo
91.0	Aldrich ZnO + para-Nitrobenzoic Acid (TLAD35A)	metal oxide			unknown		62.0					unknown	unknown		zinc oxide [ZnO]			none	none	none	para-nitrobenzoic acid	unknown	unknown	unknown	unknown				unknown											dermal	waterborne	oral	waterborne				zebrafish	embryo
91.0	Aldrich ZnO + para-Nitrobenzoic Acid (TLAD35A)	metal oxide			unknown		62.0					unknown	unknown		zinc oxide [ZnO]			none	none	none	para-nitrobenzoic acid	unknown	unknown	unknown	unknown				unknown											dermal	waterborne	oral	waterborne				zebrafish	embryo
91.0	Aldrich ZnO + para-Nitrobenzoic Acid (TLAD35A)	metal oxide			unknown		62.0					unknown	unknown		zinc oxide [ZnO]			none	none	none	para-nitrobenzoic acid	unknown	unknown	unknown	unknown				unknown											dermal	waterborne	oral	waterborne				zebrafish	embryo
91.0	Aldrich ZnO + para-Nitrobenzoic Acid (TLAD35A)	metal oxide			unknown		62.0					unknown	unknown		zinc oxide [ZnO]			none	none	none	para-nitrobenzoic acid	unknown	unknown	unknown	unknown				unknown											dermal	waterborne	oral	waterborne				zebrafish	embryo
91.0	Aldrich ZnO + para-Nitrobenzoic Acid (TLAD35A)	metal oxide			unknown		62.0					unknown	unknown		zinc oxide [ZnO]			none	none	none	para-nitrobenzoic acid	unknown	unknown	unknown	unknown				unknown											dermal	waterborne	oral	waterborne				zebrafish	embryo
92.0	Voxtel ZnO + para-Nitrobenzoic Acid (TLAD35)	metal oxide			unknown		26.0					unknown	unknown		zinc oxide [ZnO]			none	none	none	para-nitrobenzoic acid	unknown	unknown	unknown	unknown				unknown											dermal	waterborne	oral	waterborne				zebrafish	embryo
92.0	Voxtel ZnO + para-Nitrobenzoic Acid (TLAD35)	metal oxide			unknown		26.0					unknown	unknown		zinc oxide [ZnO]			none	none	none	para-nitrobenzoic acid	unknown	unknown	unknown	unknown				unknown											dermal	waterborne	oral	waterborne				zebrafish	embryo
92.0	Voxtel ZnO + para-Nitrobenzoic Acid (TLAD35)	metal oxide			unknown		26.0					unknown	unknown		zinc oxide [ZnO]			none	none	none	para-nitrobenzoic acid	unknown	unknown	unknown	unknown				unknown											dermal	waterborne	oral	waterborne				zebrafish	embryo
92.0	Voxtel ZnO + para-Nitrobenzoic Acid (TLAD35)	metal oxide			unknown		26.0					unknown	unknown		zinc oxide [ZnO]			none	none	none	para-nitrobenzoic acid	unknown	unknown	unknown	unknown				unknown											dermal	waterborne	oral	waterborne				zebrafish	embryo
92.0	Voxtel ZnO + para-Nitrobenzoic Acid (TLAD35)	metal oxide			unknown		26.0					unknown	unknown		zinc oxide [ZnO]			none	none	none	para-nitrobenzoic acid	unknown	unknown	unknown	unknown				unknown											dermal	waterborne	oral	waterborne				zebrafish	embryo
92.0	Voxtel ZnO + para-Nitrobenzoic Acid (TLAD35)	metal oxide			unknown		26.0					unknown	unknown		zinc oxide [ZnO]			none	none	none	para-nitrobenzoic acid	unknown	unknown	unknown	unknown				unknown											dermal	waterborne	oral	waterborne				zebrafish	embryo
92.0	Voxtel ZnO + para-Nitrobenzoic Acid (TLAD35)	metal oxide			unknown		26.0					unknown	unknown		zinc oxide [ZnO]			none	none	none	para-nitrobenzoic acid	unknown	unknown	unknown	unknown				unknown											dermal	waterborne	oral	waterborne				zebrafish	embryo
92.0	Voxtel ZnO + para-Nitrobenzoic Acid (TLAD35)	metal oxide			unknown		26.0					unknown	unknown		zinc oxide [ZnO]			none	none	none	para-nitrobenzoic acid	unknown	unknown	unknown	unknown				unknown											dermal	waterborne	oral	waterborne				zebrafish	embryo
93.0	Aldrich ZnO + Cyclohexane Carboxilic Acid (TLAD31A)	metal oxide			unknown		62.0					unknown	unknown		zinc oxide [ZnO]			none	none	none	cyclohexane carboxilic acid	unknown	unknown	unknown	unknown				unknown											dermal	waterborne	oral	waterborne				zebrafish	embryo
93.0	Aldrich ZnO + Cyclohexane Carboxilic Acid (TLAD31A)	metal oxide			unknown		62.0					unknown	unknown		zinc oxide [ZnO]			none	none	none	cyclohexane carboxilic acid	unknown	unknown	unknown	unknown				unknown											dermal	waterborne	oral	waterborne				zebrafish	embryo
93.0	Aldrich ZnO + Cyclohexane Carboxilic Acid (TLAD31A)	metal oxide			unknown		62.0					unknown	unknown		zinc oxide [ZnO]			none	none	none	cyclohexane carboxilic acid	unknown	unknown	unknown	unknown				unknown											dermal	waterborne	oral	waterborne				zebrafish	embryo
93.0	Aldrich ZnO + Cyclohexane Carboxilic Acid (TLAD31A)	metal oxide			unknown		62.0					unknown	unknown		zinc oxide [ZnO]			none	none	none	cyclohexane carboxilic acid	unknown	unknown	unknown	unknown				unknown											dermal	waterborne	oral	waterborne				zebrafish	embryo
93.0	Aldrich ZnO + Cyclohexane Carboxilic Acid (TLAD31A)	metal oxide			unknown		62.0					unknown	unknown		zinc oxide [ZnO]			none	none	none	cyclohexane carboxilic acid	unknown	unknown	unknown	unknown				unknown											dermal	waterborne	oral	waterborne				zebrafish	embryo
93.0	Aldrich ZnO + Cyclohexane Carboxilic Acid (TLAD31A)	metal oxide			unknown		62.0					unknown	unknown		zinc oxide [ZnO]			none	none	none	cyclohexane carboxilic acid	unknown	unknown	unknown	unknown				unknown											dermal	waterborne	oral	waterborne				zebrafish	embryo
93.0	Aldrich ZnO + Cyclohexane Carboxilic Acid (TLAD31A)	metal oxide			unknown		62.0					unknown	unknown		zinc oxide [ZnO]			none	none	none	cyclohexane carboxilic acid	unknown	unknown	unknown	unknown				unknown											dermal	waterborne	oral	waterborne				zebrafish	embryo
93.0	Aldrich ZnO + Cyclohexane Carboxilic Acid (TLAD31A)	metal oxide			unknown		62.0					unknown	unknown		zinc oxide [ZnO]			none	none	none	cyclohexane carboxilic acid	unknown	unknown	unknown	unknown				unknown											dermal	waterborne	oral	waterborne				zebrafish	embryo
94.0	Voxtel ZnO + Cyclohexane Carboxilic Acid (TLAD31)	metal oxide			unknown		26.0					unknown	unknown		zinc oxide [ZnO]			none	none	none	cyclohexane carboxilic acid	unknown	unknown	unknown	unknown				unknown											dermal	waterborne	oral	waterborne				zebrafish	embryo
94.0	Voxtel ZnO + Cyclohexane Carboxilic Acid (TLAD31)	metal oxide			unknown		26.0					unknown	unknown		zinc oxide [ZnO]			none	none	none	cyclohexane carboxilic acid	unknown	unknown	unknown	unknown				unknown											dermal	waterborne	oral	waterborne				zebrafish	embryo
94.0	Voxtel ZnO + Cyclohexane Carboxilic Acid (TLAD31)	metal oxide			unknown		26.0					unknown	unknown		zinc oxide [ZnO]			none	none	none	cyclohexane carboxilic acid	unknown	unknown	unknown	unknown				unknown											dermal	waterborne	oral	waterborne				zebrafish	embryo
94.0	Voxtel ZnO + Cyclohexane Carboxilic Acid (TLAD31)	metal oxide			unknown		26.0					unknown	unknown		zinc oxide [ZnO]			none	none	none	cyclohexane carboxilic acid	unknown	unknown	unknown	unknown				unknown											dermal	waterborne	oral	waterborne				zebrafish	embryo
94.0	Voxtel ZnO + Cyclohexane Carboxilic Acid (TLAD31)	metal oxide			unknown		26.0					unknown	unknown		zinc oxide [ZnO]			none	none	none	cyclohexane carboxilic acid	unknown	unknown	unknown	unknown				unknown											dermal	waterborne	oral	waterborne				zebrafish	embryo
94.0	Voxtel ZnO + Cyclohexane Carboxilic Acid (TLAD31)	metal oxide			unknown		26.0					unknown	unknown		zinc oxide [ZnO]			none	none	none	cyclohexane carboxilic acid	unknown	unknown	unknown	unknown				unknown											dermal	waterborne	oral	waterborne				zebrafish	embryo
94.0	Voxtel ZnO + Cyclohexane Carboxilic Acid (TLAD31)	metal oxide			unknown		26.0					unknown	unknown		zinc oxide [ZnO]			none	none	none	cyclohexane carboxilic acid	unknown	unknown	unknown	unknown				unknown											dermal	waterborne	oral	waterborne				zebrafish	embryo
94.0	Voxtel ZnO + Cyclohexane Carboxilic Acid (TLAD31)	metal oxide			unknown		26.0					unknown	unknown		zinc oxide [ZnO]			none	none	none	cyclohexane carboxilic acid	unknown	unknown	unknown	unknown				unknown											dermal	waterborne	oral	waterborne				zebrafish	embryo
95.0	Aldrich ZnO + Benzoic Acid (TLAD33A)	metal oxide			unknown		62.0					unknown	unknown		zinc oxide [ZnO]			none	none	none	benzoic acid	unknown	unknown	unknown	unknown				unknown											dermal	waterborne	oral	waterborne				zebrafish	embryo
95.0	Aldrich ZnO + Benzoic Acid (TLAD33A)	metal oxide			unknown		62.0					unknown	unknown		zinc oxide [ZnO]			none	none	none	benzoic acid	unknown	unknown	unknown	unknown				unknown											dermal	waterborne	oral	waterborne				zebrafish	embryo
95.0	Aldrich ZnO + Benzoic Acid (TLAD33A)	metal oxide			unknown		62.0					unknown	unknown		zinc oxide [ZnO]			none	none	none	benzoic acid	unknown	unknown	unknown	unknown				unknown											dermal	waterborne	oral	waterborne				zebrafish	embryo
95.0	Aldrich ZnO + Benzoic Acid (TLAD33A)	metal oxide			unknown		62.0					unknown	unknown		zinc oxide [ZnO]			none	none	none	benzoic acid	unknown	unknown	unknown	unknown				unknown											dermal	waterborne	oral	waterborne				zebrafish	embryo
95.0	Aldrich ZnO + Benzoic Acid (TLAD33A)	metal oxide			unknown		62.0					unknown	unknown		zinc oxide [ZnO]			none	none	none	benzoic acid	unknown	unknown	unknown	unknown				unknown											dermal	waterborne	oral	waterborne				zebrafish	embryo
95.0	Aldrich ZnO + Benzoic Acid (TLAD33A)	metal oxide			unknown		62.0					unknown	unknown		zinc oxide [ZnO]			none	none	none	benzoic acid	unknown	unknown	unknown	unknown				unknown											dermal	waterborne	oral	waterborne				zebrafish	embryo
95.0	Aldrich ZnO + Benzoic Acid (TLAD33A)	metal oxide			unknown		62.0					unknown	unknown		zinc oxide [ZnO]			none	none	none	benzoic acid	unknown	unknown	unknown	unknown				unknown											dermal	waterborne	oral	waterborne				zebrafish	embryo
95.0	Aldrich ZnO + Benzoic Acid (TLAD33A)	metal oxide			unknown		62.0					unknown	unknown		zinc oxide [ZnO]			none	none	none	benzoic acid	unknown	unknown	unknown	unknown				unknown											dermal	waterborne	oral	waterborne				zebrafish	embryo
96.0	Voxtel ZnO + Benzoic Acid (TLAD33)	metal oxide			unknown		26.0					unknown	unknown		zinc oxide [ZnO]			none	none	none	benzoic acid	unknown	unknown	unknown	unknown				unknown											dermal	waterborne	oral	waterborne				zebrafish	embryo
96.0	Voxtel ZnO + Benzoic Acid (TLAD33)	metal oxide			unknown		26.0					unknown	unknown		zinc oxide [ZnO]			none	none	none	benzoic acid	unknown	unknown	unknown	unknown				unknown											dermal	waterborne	oral	waterborne				zebrafish	embryo
96.0	Voxtel ZnO + Benzoic Acid (TLAD33)	metal oxide			unknown		26.0					unknown	unknown		zinc oxide [ZnO]			none	none	none	benzoic acid	unknown	unknown	unknown	unknown				unknown											dermal	waterborne	oral	waterborne				zebrafish	embryo
96.0	Voxtel ZnO + Benzoic Acid (TLAD33)	metal oxide			unknown		26.0					unknown	unknown		zinc oxide [ZnO]			none	none	none	benzoic acid	unknown	unknown	unknown	unknown				unknown											dermal	waterborne	oral	waterborne				zebrafish	embryo
96.0	Voxtel ZnO + Benzoic Acid (TLAD33)	metal oxide			unknown		26.0					unknown	unknown		zinc oxide [ZnO]			none	none	none	benzoic acid	unknown	unknown	unknown	unknown				unknown											dermal	waterborne	oral	waterborne				zebrafish	embryo
96.0	Voxtel ZnO + Benzoic Acid (TLAD33)	metal oxide			unknown		26.0					unknown	unknown		zinc oxide [ZnO]			none	none	none	benzoic acid	unknown	unknown	unknown	unknown				unknown											dermal	waterborne	oral	waterborne				zebrafish	embryo
96.0	Voxtel ZnO + Benzoic Acid (TLAD33)	metal oxide			unknown		26.0					unknown	unknown		zinc oxide [ZnO]			none	none	none	benzoic acid	unknown	unknown	unknown	unknown				unknown											dermal	waterborne	oral	waterborne				zebrafish	embryo
96.0	Voxtel ZnO + Benzoic Acid (TLAD33)	metal oxide			unknown		26.0					unknown	unknown		zinc oxide [ZnO]			none	none	none	benzoic acid	unknown	unknown	unknown	unknown				unknown											dermal	waterborne	oral	waterborne				zebrafish	embryo
97.0	FITC Encapsulated SiO2 (W084)	metal oxide	hydrolysis method		unknown		54.0	51.0	57.0			unknown	unknown		silicon dioxide [SiO2]			fluorescein isothiocyanate [FITC]	unknown	unknown	none	none	none	none	none				positive	31.3										dermal	waterborne	oral	waterborne				zebrafish	embryo
97.0	FITC Encapsulated SiO2 (W084)	metal oxide	hydrolysis method		unknown		54.0	51.0	57.0			unknown	unknown		silicon dioxide [SiO2]			fluorescein isothiocyanate [FITC]	unknown	unknown	none	none	none	none	none				positive	31.3										dermal	waterborne	oral	waterborne				zebrafish	embryo
97.0	FITC Encapsulated SiO2 (W084)	metal oxide	hydrolysis method		unknown		54.0	51.0	57.0			unknown	unknown		silicon dioxide [SiO2]			fluorescein isothiocyanate [FITC]	unknown	unknown	none	none	none	none	none				positive	31.3										dermal	waterborne	oral	waterborne				zebrafish	embryo
97.0	FITC Encapsulated SiO2 (W084)	metal oxide	hydrolysis method		unknown		54.0	51.0	57.0			unknown	unknown		silicon dioxide [SiO2]			fluorescein isothiocyanate [FITC]	unknown	unknown	none	none	none	none	none				positive	31.3										dermal	waterborne	oral	waterborne				zebrafish	embryo
97.0	FITC Encapsulated SiO2 (W084)	metal oxide	hydrolysis method		unknown		54.0	51.0	57.0			unknown	unknown		silicon dioxide [SiO2]			fluorescein isothiocyanate [FITC]	unknown	unknown	none	none	none	none	none				positive	31.3										dermal	waterborne	oral	waterborne				zebrafish	embryo
97.0	FITC Encapsulated SiO2 (W084)	metal oxide	hydrolysis method		unknown		54.0	51.0	57.0			unknown	unknown		silicon dioxide [SiO2]			fluorescein isothiocyanate [FITC]	unknown	unknown	none	none	none	none	none				positive	31.3										dermal	waterborne	oral	waterborne				zebrafish	embryo
97.0	FITC Encapsulated SiO2 (W084)	metal oxide	hydrolysis method		unknown		54.0	51.0	57.0			unknown	unknown		silicon dioxide [SiO2]			fluorescein isothiocyanate [FITC]	unknown	unknown	none	none	none	none	none				positive	31.3										dermal	waterborne	oral	waterborne				zebrafish	embryo
97.0	FITC Encapsulated SiO2 (W084)	metal oxide	hydrolysis method		unknown		54.0	51.0	57.0			unknown	unknown		silicon dioxide [SiO2]			fluorescein isothiocyanate [FITC]	unknown	unknown	none	none	none	none	none				positive	31.3										dermal	waterborne	oral	waterborne				zebrafish	embryo
[truncated: 59 more columns]
