# Supplementary material for: Identifying diverse metal oxide nanomaterials with lethal effects on embryonic zebrafish using machine learning
Source: Beilstein J Nanotechnol. 2021 Nov 29;12:1297–325. doi: 10.3762/bjnano.12.97 (PMC8649207; doi:10.3762/bjnano.12.97)
Supplement: File 3 — ZIP archive containing a dataset file, described in the README file, derived from the ChEMBL database. [file Beilstein_J_Nanotechnol-12-1297-s003.zip]

Archive with 2 entries (2 files):
- SuppInfoDataFiles-2/ChEMBL_zfm_precursor.csv
- SuppInfoDataFiles-2/README_ChEMBL_zfm_precursor.txt
