# Supplementary material for: Identifying diverse metal oxide nanomaterials with lethal effects on embryonic zebrafish using machine learning
Source: Beilstein J Nanotechnol. 2021 Nov 29;12:1297–325. doi: 10.3762/bjnano.12.97 (PMC8649207; doi:10.3762/bjnano.12.97)
Supplement: File 3 — ZIP archive containing a dataset file, described in the README file, derived from the ChEMBL database. [file Beilstein_J_Nanotechnol-12-1297-s003.zip › SuppInfoDataFiles-2/ChEMBL_zfm_precursor.csv]

assay_description	activity_comment	standard_type	standard_value	standard_relation	standard_units	canonical_smiles	data_validity_comment	data_validity_description	document_chembl_id	document_journal	document_year	potential_duplicate
Toxicity in zebrafish assessed as organism survival at 5 uM treated at 48 hrs post-fertilization measured after 3 days	Toxic	Activity				COc1ccc(NC(=O)C(=O)c2c[nH]c3cc(ccc23)[N+](=O)[O-])cc1			CHEMBL1909628	Eur. J. Med. Chem.	2011	False
Toxicity in zebrafish assessed as organism survival at 5 uM treated at 48 hrs post-fertilization measured after 3 days	Toxic	Activity				Fc1ccc2c(c[nH]c2c1)C(=O)C(=O)Nc3ccc(cc3)n4cccn4			CHEMBL1909628	Eur. J. Med. Chem.	2011	False
Toxicity in zebrafish assessed as organism survival at 5 uM treated at 48 hrs post-fertilization measured after 3 days	Toxic	Activity				COc1ccc(NC(=O)C(=O)c2cn(C)c3ccccc23)cc1			CHEMBL1909628	Eur. J. Med. Chem.	2011	False
Toxicity in zebrafish assessed as organism survival at 5 uM treated at 48 hrs post-fertilization measured after 3 days	Toxic	Activity				COc1ccc(NC(=O)C(=O)c2cn(C)c3cc(Cl)ccc23)cc1			CHEMBL1909628	Eur. J. Med. Chem.	2011	False
Toxicity in zebrafish assessed as organism survival at 5 uM treated at 48 hrs post-fertilization measured after 3 days	Toxic	Activity				Cc1ccc(NC(=O)C(=O)c2c[nH]c3c(C)cccc23)cc1			CHEMBL1909628	Eur. J. Med. Chem.	2011	False
Toxicity in zebrafish assessed as organism survival at 5 uM treated at 48 hrs post-fertilization measured after 3 days	Toxic	Activity				Clc1ccc2[nH]cc(C(=O)C(=O)Nc3ccccc3)c2c1			CHEMBL1909628	Eur. J. Med. Chem.	2011	False
Toxicity in zebrafish assessed as organism survival at 5 uM treated at 48 hrs post-fertilization measured after 3 days	Toxic	Activity				Clc1ccc2[nH]cc(C(=O)C(=O)Nc3ccc(cc3)N4CCOCC4)c2c1			CHEMBL1909628	Eur. J. Med. Chem.	2011	False
Toxicity in zebrafish assessed as organism survival at 5 uM treated at 48 hrs post-fertilization measured after 3 days	Toxic	Activity				COc1ccc(NC(=O)C(=O)c2c[nH]c3ccc(Cl)cc23)cc1			CHEMBL1909628	Eur. J. Med. Chem.	2011	False
Toxicity in zebrafish assessed as organism survival at 5 uM treated at 48 hrs post-fertilization measured after 3 days	Toxic	Activity				Cc1ccc2[nH]cc(C(=O)C(=O)Nc3ccc(cc3)N4CCOCC4)c2c1			CHEMBL1909628	Eur. J. Med. Chem.	2011	False
Toxicity in zebrafish assessed as organism survival at 5 uM treated at 48 hrs post-fertilization measured after 3 days	Toxic	Activity				Cc1ccc(NC(=O)C(=O)c2c[nH]c3ccc(C)cc23)cc1			CHEMBL1909628	Eur. J. Med. Chem.	2011	False
Toxicity in zebrafish assessed as organism survival at 5 uM treated at 48 hrs post-fertilization measured after 3 days	Toxic	Activity				Cc1cccc2[nH]cc(C(=O)C(=O)Nc3ccc(cc3)N4CCOCC4)c12			CHEMBL1909628	Eur. J. Med. Chem.	2011	False
Toxicity in zebrafish assessed as organism survival at 5 uM treated at 48 hrs post-fertilization measured after 3 days	Toxic	Activity				O=C(Nc1ccc(cc1)N2CCOCC2)C(=O)c3c[nH]c4ccccc34			CHEMBL1909628	Eur. J. Med. Chem.	2011	False
Toxicity in zebrafish assessed as organism survival at 5 uM treated at 48 hrs post-fertilization measured after 3 days	Toxic	Activity				Cc1ccc(NC(=O)C(=O)c2c[nH]c3ccccc23)cc1			CHEMBL1909628	Eur. J. Med. Chem.	2011	False
Toxicity in zebrafish assessed as organism survival at 5 uM treated at 48 hrs post-fertilization measured after 3 days	Toxic	Activity				Clc1ccc2c(c[nH]c2c1)C(=O)C(=O)Nc3ccc(cc3)n4cccc4			CHEMBL1909628	Eur. J. Med. Chem.	2011	False
Toxicity in zebrafish assessed as organism survival at 5 uM treated at 48 hrs post-fertilization measured after 3 days	Toxic	Activity				O=C(Nc1ccc(cc1)n2cccn2)C(=O)c3c[nH]c4ccccc34			CHEMBL1909628	Eur. J. Med. Chem.	2011	False
Toxicity in zebrafish assessed as organism survival at 5 uM treated at 48 hrs post-fertilization measured after 3 days	Toxic	Activity				O=C(Nc1ccc(cc1)n2cccc2)C(=O)c3c[nH]c4ccccc34			CHEMBL1909628	Eur. J. Med. Chem.	2011	False
Toxicity in zebrafish assessed as organism survival at 5 uM treated at 48 hrs post-fertilization measured after 3 days	Toxic	Activity				COc1ccc(NC(=O)C(=O)c2c[nH]c3c(Cl)cccc23)cc1			CHEMBL1909628	Eur. J. Med. Chem.	2011	False
Toxicity in zebrafish assessed as organism survival at 5 uM treated at 48 hrs post-fertilization measured after 3 days	Toxic	Activity				COc1ccc(NC(=O)C(=O)c2c[nH]c3cc(Cl)ccc23)cc1			CHEMBL1909628	Eur. J. Med. Chem.	2011	False
Toxicity in zebrafish assessed as organism survival at 5 uM treated at 48 hrs post-fertilization measured after 3 days		Survival	100.0	=	%	Cc1ccc(NC(=O)C(=O)c2c[nH]c3cc(ccc23)[N+](=O)[O-])cc1			CHEMBL1909628	Eur. J. Med. Chem.	2011	False
Toxicity in zebrafish assessed as organism survival at 5 uM treated at 48 hrs post-fertilization measured after 3 days		Survival	100.0	=	%	Cc1ccc(NC(=O)C(=O)c2c[nH]c3cc(ccc23)C#N)cc1			CHEMBL1909628	Eur. J. Med. Chem.	2011	False
Toxicity in zebrafish assessed as organism survival at 5 uM treated at 48 hrs post-fertilization measured after 3 days		Survival	100.0	=	%	COc1ccc(NC(=O)C(=O)c2c[nH]c3cc(ccc23)C#N)cc1			CHEMBL1909628	Eur. J. Med. Chem.	2011	False
Toxicity in zebrafish assessed as organism survival at 5 uM treated at 48 hrs post-fertilization measured after 3 days		Survival	100.0	=	%	COc1ccc(NC(=O)C(=O)c2c[nH]c3cc(ccc23)C(C)C)cc1			CHEMBL1909628	Eur. J. Med. Chem.	2011	False
Toxicity in zebrafish assessed as organism survival at 5 uM treated at 48 hrs post-fertilization measured after 3 days		Survival	100.0	=	%	COc1ccc(NC(=O)C(=O)c2c[nH]c3cc(F)ccc23)cc1			CHEMBL1909628	Eur. J. Med. Chem.	2011	False
Toxicity in zebrafish assessed as organism survival at 5 uM treated at 48 hrs post-fertilization measured after 3 days		Survival	100.0	=	%	Fc1ccc2c(c[nH]c2c1)C(=O)C(=O)Nc3ccc(cc3)n4cccc4			CHEMBL1909628	Eur. J. Med. Chem.	2011	False
Toxicity in zebrafish assessed as organism survival at 5 uM treated at 48 hrs post-fertilization measured after 3 days		Survival	100.0	=	%	Cn1cc(C(=O)C(=O)Nc2ccc(cc2)n3cccc3)c4ccccc14			CHEMBL1909628	Eur. J. Med. Chem.	2011	False
Toxicity in zebrafish assessed as organism survival at 5 uM treated at 48 hrs post-fertilization measured after 3 days		Survival	100.0	=	%	Cn1cc(C(=O)C(=O)Nc2ccc(cc2)n3cccc3)c4ccc(Cl)cc14			CHEMBL1909628	Eur. J. Med. Chem.	2011	False
Toxicity in zebrafish assessed as organism survival at 5 uM treated at 48 hrs post-fertilization measured after 3 days		Survival	100.0	=	%	Clc1ccc2c(c[nH]c2c1)C(=O)C(=O)Nc3ccc(cc3)n4cccn4			CHEMBL1909628	Eur. J. Med. Chem.	2011	False
Toxicity in zebrafish assessed as organism survival at 5 uM treated at 48 hrs post-fertilization measured after 3 days		Survival	100.0	=	%	Clc1cccc2c(c[nH]c12)C(=O)C(=O)Nc3ccc(cc3)N4CCOCC4			CHEMBL1909628	Eur. J. Med. Chem.	2011	False
Toxicity in zebrafish assessed as organism survival at 5 uM treated at 48 hrs post-fertilization measured after 3 days		Survival	100.0	=	%	Cc1ccc(NC(=O)C(=O)c2c[nH]c3c(Cl)cccc23)cc1			CHEMBL1909628	Eur. J. Med. Chem.	2011	False
Toxicity in zebrafish assessed as organism survival at 5 uM treated at 48 hrs post-fertilization measured after 3 days		Survival	100.0	=	%	Cc1cccc2c(c[nH]c12)C(=O)C(=O)Nc3ccc(cc3)N4CCOCC4			CHEMBL1909628	Eur. J. Med. Chem.	2011	False
Toxicity in zebrafish assessed as organism survival at 5 uM treated at 48 hrs post-fertilization measured after 3 days		Survival	100.0	=	%	COc1ccc(NC(=O)C(=O)c2c[nH]c3c(C)cccc23)cc1			CHEMBL1909628	Eur. J. Med. Chem.	2011	False
Toxicity in zebrafish assessed as organism survival at 5 uM treated at 48 hrs post-fertilization measured after 3 days		Survival	100.0	=	%	Clc1ccc2c(c[nH]c2c1)C(=O)C(=O)Nc3ccccc3			CHEMBL1909628	Eur. J. Med. Chem.	2011	False
Toxicity in zebrafish assessed as organism survival at 5 uM treated at 48 hrs post-fertilization measured after 3 days		Survival	100.0	=	%	Cc1ccc(NC(=O)C(=O)c2c[nH]c3cc(Cl)ccc23)cc1			CHEMBL1909628	Eur. J. Med. Chem.	2011	False
Toxicity in zebrafish assessed as organism survival at 5 uM treated at 48 hrs post-fertilization measured after 3 days		Survival	100.0	=	%	Cc1ccc2c(c[nH]c2c1)C(=O)C(=O)Nc3ccccc3			CHEMBL1909628	Eur. J. Med. Chem.	2011	False
Toxicity in zebrafish assessed as organism survival at 5 uM treated at 48 hrs post-fertilization measured after 3 days		Survival	100.0	=	%	Cc1ccc2c(c[nH]c2c1)C(=O)C(=O)Nc3ccc(cc3)N4CCOCC4			CHEMBL1909628	Eur. J. Med. Chem.	2011	False
Toxicity in zebrafish assessed as organism survival at 5 uM treated at 48 hrs post-fertilization measured after 3 days		Survival	100.0	=	%	Cc1ccc(NC(=O)C(=O)c2c[nH]c3cc(C)ccc23)cc1			CHEMBL1909628	Eur. J. Med. Chem.	2011	False
Toxicity in zebrafish assessed as organism survival at 5 uM treated at 48 hrs post-fertilization measured after 3 days		Survival	100.0	=	%	COc1ccc(NC(=O)C(=O)c2c[nH]c3cc(C)ccc23)cc1			CHEMBL1909628	Eur. J. Med. Chem.	2011	False
Toxicity in zebrafish assessed as organism survival at 5 uM treated at 48 hrs post-fertilization measured after 3 days		Survival	100.0	=	%	Cc1ccc(NC(=O)C(=O)c2c[nH]c3ccc(Cl)cc23)cc1			CHEMBL1909628	Eur. J. Med. Chem.	2011	False
Toxicity in zebrafish assessed as organism survival at 5 uM treated at 48 hrs post-fertilization measured after 3 days		Survival	100.0	=	%	Cc1ccc2[nH]cc(C(=O)C(=O)Nc3ccccc3)c2c1			CHEMBL1909628	Eur. J. Med. Chem.	2011	False
Toxicity in zebrafish assessed as organism survival at 5 uM treated at 48 hrs post-fertilization measured after 3 days		Survival	100.0	=	%	COc1ccc(NC(=O)C(=O)c2c[nH]c3ccc(C)cc23)cc1			CHEMBL1909628	Eur. J. Med. Chem.	2011	False
Toxicity in zebrafish assessed as organism survival at 5 uM treated at 48 hrs post-fertilization measured after 3 days		Survival	100.0	=	%	Cc1ccc(NC(=O)C(=O)c2c[nH]c3cccc(C)c23)cc1			CHEMBL1909628	Eur. J. Med. Chem.	2011	False
Toxicity in zebrafish assessed as organism survival at 5 uM treated at 48 hrs post-fertilization measured after 3 days		Survival	100.0	=	%	COc1ccc(NC(=O)C(=O)c2c[nH]c3cccc(C)c23)cc1			CHEMBL1909628	Eur. J. Med. Chem.	2011	False
Toxicity in zebrafish assessed as organism survival at 5 uM treated at 48 hrs post-fertilization measured after 3 days		Survival	100.0	=	%	COc1ccc(NC(=O)C(=O)c2c[nH]c3ccccc23)cc1			CHEMBL1909628	Eur. J. Med. Chem.	2011	False
