# Supplementary material for: Identifying diverse metal oxide nanomaterials with lethal effects on embryonic zebrafish using machine learning
Source: Beilstein J Nanotechnol. 2021 Nov 29;12:1297–325. doi: 10.3762/bjnano.12.97 (PMC8649207; doi:10.3762/bjnano.12.97)
Supplement: File 3 — ZIP archive containing a dataset file, described in the README file, derived from the ChEMBL database. [file Beilstein_J_Nanotechnol-12-1297-s003.zip › SuppInfoDataFiles-2/README_ChEMBL_zfm_precursor.txt]

#################################
Supporting Information
for 
Identifying diverse metal oxide nanomaterials with lethal effects on embryonic zebrafish using Machine Learning
R. L. Marchese Robinson,1 H. Sarimveis,2 P. Doganis,2 X. Jia,1 M. Kotzabasaki,2 C. Gousiadou,2 S.L. Harper,3,4,5 T. A.  Wilkins1,*

1.School of Chemical and Process Engineering, University of Leeds, Leeds, LS2 9JT, United Kingdom
2. School of Chemical Engineering, National Technical University of Athens, 9 Heroon Polytechniou str. Zografou Campus, 15780 Athens, Greece
3. School of Chemical, Biological, and Environmental Engineering, Oregon State University, Corvallis, Oregon, USA
4. Department of Environmental and Molecular Toxicology, Oregon State University, Corvallis, Oregon, USA
5. Oregon Nanoscience and Microtechnologies Institute, Eugene, Oregon, USA
*Corresponding author: T.A.Wilkins@leeds.ac.uk
#################################
================================================
Copyright (c) EMBL-EBI 2019
Copyright (c) University of Leeds 2019-2020

The file ChEMBL_zfm_precursor.csv in this archive was derived from the ChEMBL database using code developed at the University of Leeds.

These data are reproduced from [7] ("ChEMBL Database", Copyright (c) 2019 EMBL-EBI), distributed under the terms of the Creative Commons Attribution- Share	Alike	3.0		Unported	(CC		BY-SA	3.0)		license. https://creativecommons.org/licenses/by-sa/3.0/. This content is not subject to CC BY 4.0.
=================================================
